# Supplementary material for: Enhanced hybridization-proximity labeling discovers protein interactomes of single RNA molecules
Source: Nat Commun. 2025 Oct 20;16:9257. doi: 10.1038/s41467-025-64282-5 (PMC12537909; doi:10.1038/s41467-025-64282-5)
Supplement: Supplementary file 3 — Supplementary Data 1 [file 41467_2025_64282_MOESM3_ESM.xlsx]

## Sheet: Suppl. Data 1, description
Supplementary Data 1: Antisense oligonucleotide probes used in this study.

## Sheet: PNCTR-NR
ID	Sequence, 5' to 3'	Length, nt
PNCTR_1	AGAGAGACAGACGGGGAGAG	20
PNCTR_2	ACAAACAGGGAGGGAGAGAGA	21
PNCTR_3	AAACAGACAGGGAGGGAGAGA	21
PNCTR_4	GAGAGGCAGACAGACAGAGA	20
PNCTR_5	GAAAGGGAGGGAGAGACAGAC	21
PNCTR_6	ACAGACAGACAGACAGGCAG	20
PNCTR_7	AGACAGAGACGGAGACAGAGA	21
PNCTR_8	ACAGTGAGACAGGCAGAGAG	20
PNCTR_9	AAGACGGAGACAGGCAGAGA	20
PNCTR_10	GAGAGGCAGAGACAGAGACA	20
PNCTR_11	AGAAAGGGAGGGAGAGAGAGG	21
PNCTR_12	AGATAGGCACAGACAGAGAGA	21
PNCTR_13	GACGGAGAGACAGTGAGTGA	20
PNCTR_14	GTGTCTGACAGACTGACAGA	20
PNCTR_15	CCGTTTATGTTGAAGTCGAG	20
PNCTR_16	ACTAAATCGACCCTTAGGAC	20
PNCTR_17	TGGCGGTGAAAGAGGCATGA	20
PNCTR_18	GATCTTTGCTTTCATCTTCG	20
PNCTR_19	TCTAGATGAGAACACGCGGT	20
PNCTR_20	TTGTTTTCTTCCTGAAGCTG	20
PNCTR_21	ATAGGTAAACTTGTGACGGGG	21
PNCTR_22	CCGAACTTTTATTTGTCGTTC	21
PNCTR_23	GGTTGGTTTTACTTCTCTTT	20
PNCTR_24	GGAAGGTGGATCATTTGTGG	20
PNCTR_25	CGCGCTTTTAAAGGCTGAAA	20
PNCTR_26	ACACGTCATTCTGAGCGTAA	20
PNCTR_27	AAGGAGTCAACCTATGGCAG	20
PNCTR_28	ACACTTATGGGTGACGTGTA	20
PNCTR_29	AATCACTCCTCACGGGAACA	20
PNCTR_30	TGTACAGTACCATTTCTTAG	20
PNCTR_31	GGGAGAGAGAGGGACAAAGAC	21
PNCTR_32	GAGGCAGACAGAGAGAGACA	20
PNCTR_33	GCAGAAAGGGAGGGAGAGAC	20
PNCTR_34	GAGAGAAACAGACAGGGAGGG	21
PNCTR_35	AGACAGATAGACAGGCAGAGA	21
PNCTR_36	AGACAGATGGACAGGCAGAG	20
PNCTR_37	ACACAGTGAGAGAGGCAGAG	20
PNCTR_38	GAGAGAGAGACAGGCAGACA	20
PNCTR_39	ACAGTGAGAGAGACAGGCAG	20
PNCTR_40	GAGAGACGGAGAGAGAGTGAG	21
PNCTR_41	GACAGACAGACAGACAGGGA	20

## Sheet: PNCTR-UC
ID	Sequence, 5' to 3'	Length, nt
PNCTR-UC probe	GAGAGAGAGAGAGAGAGAGA	20

## Sheet: ACTB-Ex
ID	Sequence, 5' to 3'	Length, nt
ActBexon_1	GTAGTTTCGTGGATGCCA	18
ActBexon_2	GTCCACGTCACACTTCAT	18
ActBexon_3	CGTACAGGTCTTTGCGGA	18
ActBexon_4	CCAGACAGCACTGTGTTG	18
ActBexon_5	CAATGCCAGGGTACATGGTG	20
ActBexon_6	GATCTTCATTGTGCTGGGTG	20
ActBexon_7	CTCAGGAGGAGCAATGATCT	20
ActBexon_8	CGATCCACACGGAGTACTTG	20
ActBexon_9	GACAGCGAGGCCAGGATG	18
ActBexon_10	TCATACTCCTGCTTGCTG	18
ActBexon_11	ATTTGCGGTGGACGATGGAG	20
ActBexon_12	CTAAGTCATAGTCCGCCT	18
ActBexon_13	CTGTCACCTTCACCGTTC	18
ActBexon_14	ACATTGTGAACTTTGGGGGA	20
ActBexon_15	GTGCAATCAAAGTCCTCGGC	20
ActBexon_16	CCTGTAACAACGCATCTC	18
ActBexon_17	TTAGGATGGCAAGGGACT	18
ActBexon_18	CTTAGAGAGAAGTGGGGTGG	20
ActBexon_19	CTGTGTGGACTTGGGAGA	18
ActBexon_20	AGCAATGCTATCACCTCC	18
ActBexon_21	ATCTCAAGTTGGGGGACA	18
ActBexon_22	ACTCCCAGGGAGACCAAAAG	20
ActBexon_23	GTCTCAAGTCAGTGTACAGG	20
ActBexon_24	GGTGTGCACTTTTATTCAAC	20

## Sheet: ACTB-Int
ID	Sequence, 5' to 3'	Length, nt
ActBintron_1	CAAGAAGCCCTGAGCACG	20
ActBintron_2	CCACCAGAAGAGGTAGCG	20
ActBintron_3	TGAGAAAGGGCGCAGCTC	20
ActBintron_4	CGGCAGAAGAGAGAACCA	20
ActBintron_5	CACCTAGTCAGAGAGACA	20
ActBintron_6	ACCCACAACACTGTCTTA	20
ActBintron_7	AGCCAGTGTTAGTACCTA	20
ActBintron_8	CTCATGGCCTTGTCACAC	20
ActBintron_9	AAGGCCGCTTTACACCAG	20
ActBintron_10	CTACTGTGCACCTACTTA	20
ActBintron_11	ATGGGGAGTCTGTTCAGA	20
ActBintron_12	AGTGTGCTGGGGTCTTGG	20
ActBintron_13	AGTGCAAAGAACACGGCT	20
ActBintron_14	AGACGGGGGACATGCAGA	20
ActBintron_15	ACACTGGGGAAGCCACTG	20
ActBintron_16	GGCAGAGATACACCATGT	20
ActBintron_17	GGAGACAGTCTCCACTCA	20
ActBintron_18	GGTAACCCTCATGTCAGG	20
ActBintron_19	TAGCTTCCACAGCACAGC	20
ActBintron_20	GGGAAATGAGGGCAGGAC	20
ActBintron_21	GGCAGGAAAGACACCCAC	20
ActBintron_22	TGACAGCTCCCCACACAC	20
ActBintron_23	GCAGTGAGGACCCTGGAT	20
ActBintron_24	TGAGGAGGGAAGGGGACA	20
ActBintron_25	CTCTGCACGGGCGAAGGG	20
ActBintron_26	GAACTGGCGTGGGGTGTC	20
ActBintron_27	CGGCTCAGACAAAGACCC	20
ActBintron_28	GATCCCCATTGGCAAGAG	20
ActBintron_29	CAAAGGACCAGCGCGCAC	20
ActBintron_30	CAGCGCGCACGCAGTTAG	20
ActBintron_31	GCGCAATTAGCGCCAATT	20
ActBintron_32	GAACGCACGCGCAGTTAG	20
ActBintron_33	GCAGAGAAAGCGCCCTTG	20
ActBintron_34	GAAACCGGGAGGCTCCTG	20

## Sheet: C9-Ex
ID	Sequence, 5' to 3'	Length, nt
C9ORF72exon_1	CACATTATCCAAATGCTCCG	20
C9ORF72exon_2	AGATGGCGGTGGGCAAAGAG	20
C9ORF72exon_3	CAATCTCTGTCTTGGCAACA	20
C9ORF72exon_4	ATAAAGGTGATTTGCCACTT	20
C9ORF72exon_5	CCCAGTAAGCAAAAGTAGCT	20
C9ORF72exon_6	CCTTACTCTAGGACCAAGAA	20
C9ORF72exon_7	CTGTCTTTGGAGCCCAAATG	20
C9ORF72exon_8	CTCCATTTAGAGTGTGGTTG	20
C9ORF72exon_9	CTCTCTGCATTTCGAAGGAT	20
C9ORF72exon_10	TTGATAGTCCATATGTGCTG	20
C9ORF72exon_11	AGTTCTGTCTGTGGAAGTAT	20
C9ORF72exon_12	ATCTATCAACACACACTCTA	20
C9ORF72exon_13	TTATGCATCCATATTCTTCC	20
C9ORF72exon_14	TCTCTGTGCCTTCTAAGATA	20
C9ORF72exon_15	CACTTCTCCAGTAAGCATTG	20
C9ORF72exon_16	TCTTCAGGAACACTGTGTGA	20
C9ORF72exon_17	CATTGAGTACTGTATCAGCT	20
C9ORF72exon_18	CATGACAGCTGTCACCAATA	20
C9ORF72exon_19	TTGCAAGTGTGAGCTGATGG	20
C9ORF72exon_20	CTACTACAACGGAACAGCCA	20
C9ORF72exon_21	ATTTACTTTCTCTGCACTGC	20
C9ORF72exon_22	AGGCATAATGTTCTGACTAT	20
C9ORF72exon_23	ATTTTCTCTCTGCTGGAGTC	20
C9ORF72exon_24	GATTCTGCTTCACATAACCT	20
C9ORF72exon_25	GCCCTGACTCATATTTAAAT	20
C9ORF72exon_26	TTTAGCAGGCCTTGTACAAA	20
C9ORF72exon_27	GCACAAAGCTTCCAGTTGAA	20
C9ORF72exon_28	TCTGCTTCACAGTATTGACA	20
C9ORF72exon_29	GATCTCATGTATCTACGCTG	20
C9ORF72exon_30	ATGTCTTCTTCTGAAGTGGC	20
C9ORF72exon_31	GTAGATGATCGTATCCTGAG	20
C9ORF72exon_32	CAGGAGTAAAGCTTTCGTCA	20
C9ORF72exon_33	GAGTGTCTCTGTGTAAGACA	20
C9ORF72exon_34	TGATCCAGGAAGGCTTTCAC	20
C9ORF72exon_35	CCAGGTTTCAGCTGAAAGAC	20
C9ORF72exon_36	GTGCAAGGAAAGTACTTCTG	20
C9ORF72exon_37	AGGCTTTTCTGTGAAGGACA	20
C9ORF72exon_38	TTAAAGGGCTTTTTTCCCTT	20
C9ORF72exon_39	CTATCTTCAGGTTCCGAAGA	20
C9ORF72exon_40	CCCTCTGCTGTTAAATCAAG	20
C9ORF72exon_41	CCAGAGCCATTATTATGTTA	20
C9ORF72exon_42	AAAAGAGTGTAGGCCTGGTT	20
C9ORF72exon_43	AGTGTAGAAAGGTCTTCCAA	20
C9ORF72exon_44	GAACATCTCGTTCTTGCACA	20
C9ORF72exon_45	GCGATCATGATTGTGATGGA	20
C9ORF72exon_46	ACACCACTGAGCTACTTTAC	20
C9ORF72exon_47	TATGATCCAGGGGAACGTTT	20
C9ORF72exon_48	TGCTGAGAGCAGAATTCTGG	20

## Sheet: G4C2
ID	Sequence, 5' to 3'	Length, nt
G4C2-specific probe	GGCCCCGGCCCCGGCCCC	20
