# Supplementary material for: Enhanced hybridization-proximity labeling discovers protein interactomes of single RNA molecules
Source: Nat Commun. 2025 Oct 20;16:9257. doi: 10.1038/s41467-025-64282-5 (PMC12537909; doi:10.1038/s41467-025-64282-5)
Supplement: Supplementary file 4 — Supplementary Data 2 [file 41467_2025_64282_MOESM4_ESM.xlsx]

## Sheet: Suppl. Data 2, description
Supplementary Data 2: PNCTR-proximal proteome identified by enhanced HyPro-MS.
Proteins were shortlisted using the DEP package (Zhang X, Smits AH, van Tilburg GB, Ovaa H, Huber W, Vermeulen M. Nat Protoc 13, 530-550 (2018); https://bioconductor.org/packages/release/bioc/html/DEP.html), without adjustment of moderated t-test P-values for multiple testing. See Methods for details.

## Sheet: Suppl. Data 2
Protein name	UniProt ID	Log2(fold enrichment vs. control)	Enrichment P-value	Enrichment Z-score
HELLS	Q9NRZ9	4.34195	1.17e-08	2.5068
KHSRP	Q92945	4.26197	2.25e-08	2.39823
ANP32E	Q9BTT0	3.78442	3.24e-08	2.33733
PRPF6	O94906	3.55237	1.07e-07	2.13756
RRP9	O43818	4.36917	2.48e-07	1.99717
TCOF1	Q13428	3.8514	2.5e-07	1.99589
TIAL1	Q01085	4.17794	2.91e-07	1.97083
SART3	Q15020	2.44337	3.25e-07	1.95221
GTF2I	P78347	2.4045	3.74e-07	1.9286
RBM6	P78332	4.37768	4.57e-07	1.89538
HNRNPH3	P31942	2.88382	5.03e-07	1.87923
CHD4	Q14839	3.12628	5.46e-07	1.86551
ILF3	Q12906	2.70794	6.05e-07	1.84841
HNRNPDL	O14979	4.63274	6.35e-07	1.84027
NBN	O60934	5.07312	6.46e-07	1.83747
NAT10	Q9H0A0	4.05878	6.93e-07	1.82569
FUBP1	Q96AE4	2.93903	7.21e-07	1.81906
PAPSS1	O43252	4.00444	8.55e-07	1.79063
SNRNP200	O75643	2.23253	8.64e-07	1.78888
ARID1A	O14497	3.16693	8.72e-07	1.78722
MCM3	P25205	2.84469	8.78e-07	1.78605
NEMP1	O14524	2.54539	9.13e-07	1.77966
LUC7L3	O95232	4.36068	9.67e-07	1.77002
NCL	P19338	2.78515	1.03e-06	1.75995
DHX9	Q08211	2.76447	1.05e-06	1.75685
SON	P18583	2.39428	1.05e-06	1.75548
HNRNPA3	P51991	2.6496	1.16e-06	1.73921
DHX15	O43143	3.01268	1.21e-06	1.73315
ZFR	Q96KR1	2.04772	1.39e-06	1.70979
INTS13	Q9NVM9	4.22437	1.58e-06	1.68795
UBFD1	O14562	3.65951	1.61e-06	1.68488
TOP1	P11387	2.58364	1.7e-06	1.67617
SMARCA5	O60264	3.89995	1.71e-06	1.67508
NPM1	P06748	3.37344	1.92e-06	1.65572
KPNA4	O00629	3.95543	1.94e-06	1.65331
HMGB1	P09429	4.44463	2.05e-06	1.64483
ZC3H11A	O75152	3.08977	2.06e-06	1.64339
NIFK	Q9BYG3	2.91533	2.08e-06	1.64178
MRTO4	Q9UKD2	2.97513	2.09e-06	1.64139
SF3A1	Q15459	3.53891	2.15e-06	1.63679
HNRNPH1	P31943	2.11566	2.23e-06	1.63015
OGFR	Q9NZT2	3.1387	2.55e-06	1.60786
UBA2	Q9UBT2	3.27829	2.58e-06	1.60637
DDX1	Q92499	1.97291	2.58e-06	1.60605
SBNO1	A3KN83	2.91736	2.6e-06	1.605
NOC4L	Q9BVI4	4.04731	2.73e-06	1.59668
MATR3	P43243	1.95375	2.75e-06	1.59554
SF3B1	O75533	3.92012	2.78e-06	1.59387
PRPF8	Q6P2Q9	2.47533	3.05e-06	1.57798
CPSF7	Q8N684	3.0865	3.07e-06	1.57708
SFPQ	P23246	1.76521	3.07e-06	1.57701
CDK9	P50750	2.4667	3.09e-06	1.57586
PRPF4	O43172	3.92214	3.11e-06	1.57484
SMPD4	Q9NXE4	4.10043	3.59e-06	1.55095
GNL2	Q13823	4.4364	3.6e-06	1.55048
CELF1	Q92879	3.49362	3.72e-06	1.54508
DIDO1	Q9BTC0	3.06133	3.91e-06	1.53648
SSB	P05455	2.9533	3.94e-06	1.53545
TRIM28	Q13263	2.54192	3.95e-06	1.53488
PES1	O00541	3.32925	4.21e-06	1.52448
IFI16	Q16666	2.23588	4.22e-06	1.52379
PDCD4	Q53EL6	2.90808	4.44e-06	1.51552
KRI1	Q8N9T8	3.68313	4.49e-06	1.51369
TMPO	P42166	1.98865	4.52e-06	1.51227
HNRNPL	P14866	3.18123	4.78e-06	1.50308
RSL1D1	O76021	4.48931	4.83e-06	1.50151
HNRNPK	P61978	2.36691	4.88e-06	1.49965
WDHD1	O75717	3.93957	5.1e-06	1.49231
TOP2A	P11388	1.88919	5.53e-06	1.47889
MCM5	P33992	3.43482	5.57e-06	1.47758
NUMA1	Q14980	2.01736	5.65e-06	1.47525
RRP1	P56182	2.73673	5.95e-06	1.4665
SRRM2	Q9UQ35	2.99958	6.07e-06	1.46318
TLE3	Q04726	4.35542	6.25e-06	1.45834
NELFB	Q8WX92	3.62037	6.6e-06	1.44924
DDX23	Q9BUQ8	3.50684	7.26e-06	1.43319
RANBP2	P49792	2.51962	8.42e-06	1.40844
PNN	Q9H307	2.56537	8.51e-06	1.40675
PRMT1	Q99873	1.58531	9.24e-06	1.39295
SLTM	Q9NWH9	4.055	9.44e-06	1.38947
SRSF6	Q13247	2.92663	9.76e-06	1.38378
SUMO2	P61956	1.89517	1.07e-05	1.36858
RBM14	Q96PK6	2.37853	1.08e-05	1.36658
NOC2L	Q9Y3T9	4.69933	1.09e-05	1.36578
XPO1	O14980	1.75421	1.16e-05	1.35551
RCL1	Q9Y2P8	4.18712	1.19e-05	1.3507
DDX46	Q7L014	1.68459	1.25e-05	1.34224
NONO	Q15233	1.90118	1.32e-05	1.33345
XRCC6	P12956	2.28239	1.39e-05	1.32526
HNRNPLL	Q8WVV9	4.60048	1.47e-05	1.31571
RFC3	P40938	2.41176	1.47e-05	1.31507
CTBP2	P56545	2.22473	1.55e-05	1.30699
GTF3C5	Q9Y5Q8	2.67423	1.56e-05	1.30603
ILF2	Q12905	2.2154	1.59e-05	1.30266
KDM1A	O60341	5.22331	1.6e-05	1.3016
H2BC21	Q16778	1.48839	1.61e-05	1.30071
DDX24	Q9GZR7	2.36026	1.62e-05	1.29969
DCAF13	Q9NV06	3.93564	1.62e-05	1.29925
RRP12	Q5JTH9	3.7837	1.66e-05	1.29469
KIF23	Q02241	3.78286	1.68e-05	1.29354
CMSS1	Q9BQ75	4.18142	1.69e-05	1.29209
RECQL	P46063	2.0607	1.73e-05	1.28786
CHAF1B	Q13112	2.00381	1.75e-05	1.28675
EXOSC10	Q01780	3.77425	1.76e-05	1.28541
MCM4	P33991	1.51424	1.88e-05	1.27457
RBM4	Q9BWF3	5.33862	1.89e-05	1.27358
NOL11	Q9H8H0	3.85927	1.92e-05	1.2707
CENPB	P07199	3.05539	1.93e-05	1.26983
DDX5	P17844	1.46428	1.95e-05	1.26806
OGT	O15294	2.36113	2.11e-05	1.25493
MYBBP1A	Q9BQG0	5.53891	2.12e-05	1.25402
NFIC	P08651	3.39352	2.16e-05	1.25081
TBL1XR1	Q9BZK7	1.82019	2.24e-05	1.24505
NGDN	Q8NEJ9	3.59222	2.38e-05	1.23471
GTF2H2	Q13888	2.71213	2.4e-05	1.2339
CCNT1	O60563	5.34079	2.42e-05	1.23243
PSMC4	P43686	2.0386	2.51e-05	1.22615
UHRF1	Q96T88	2.66133	2.56e-05	1.22278
FIP1L1	Q6UN15	1.83403	2.63e-05	1.21802
PTBP1	P26599	2.44174	2.68e-05	1.21514
NOP58	Q9Y2X3	3.56278	2.73e-05	1.21177
WDR18	Q9BV38	4.56777	2.74e-05	1.21117
BAG6	P46379	3.8479	2.77e-05	1.20958
CSE1L	P55060	1.34598	2.78e-05	1.20883
KPNA6	O60684	3.44036	2.82e-05	1.20677
XRCC5	P13010	1.84573	2.86e-05	1.20452
LYAR	Q9NX58	4.68757	2.89e-05	1.20236
RPL27	P61353	1.45847	2.97e-05	1.19791
LAS1L	Q9Y4W2	3.51297	3.02e-05	1.195
PNO1	Q9NRX1	3.00012	3.04e-05	1.19414
PPIL2	Q13356	2.36934	3.04e-05	1.19401
DDX18	Q9NVP1	3.84759	3.07e-05	1.19253
ACIN1	Q9UKV3	3.8436	3.09e-05	1.19129
CSTF1	Q05048	2.66549	3.36e-05	1.17718
RNF40	O75150	3.58715	3.42e-05	1.1746
SIN3A	Q96ST3	3.74101	3.42e-05	1.17429
TARDBP	Q13148	2.57006	3.45e-05	1.17281
PDS5B	Q9NTI5	2.38511	3.48e-05	1.17168
FEN1	P39748	1.8983	3.65e-05	1.1637
CUL2	Q13617	2.4013	3.68e-05	1.1621
RPF2	Q9H7B2	3.70956	3.69e-05	1.16153
PWP2	Q15269	4.26065	3.71e-05	1.16101
EBNA1BP2	Q99848	3.97515	3.75e-05	1.15917
HNRNPA2B1	P22626	1.45624	3.76e-05	1.15836
CDC73	Q6P1J9	3.5805	3.85e-05	1.1545
SENP3	Q9H4L4	3.65196	3.9e-05	1.15248
PSMD13	Q9UNM6	1.90691	4.12e-05	1.14321
MLF2	Q15773	1.93858	4.26e-05	1.1378
ADNP	Q9H2P0	4.29155	4.5e-05	1.12861
NSRP1	Q9H0G5	1.86823	4.77e-05	1.11888
DDX17	Q92841	1.66104	4.84e-05	1.11641
SMC3	Q9UQE7	2.85656	4.87e-05	1.11525
DDB1	Q16531	1.89259	4.92e-05	1.11358
RRP1B	Q14684	4.94942	5.03e-05	1.11007
NOP2	P46087	2.37066	5.09e-05	1.10795
RRP15	Q9Y3B9	4.35689	5.18e-05	1.1052
HNRNPM	P52272	1.39293	5.36e-05	1.09936
H4C16	P62805	1.17096	5.47e-05	1.09598
ANP32B	Q92688	4.38105	5.52e-05	1.09433
RAD50	Q92878	2.92996	5.57e-05	1.0929
REXO4	Q9GZR2	2.59996	5.64e-05	1.09083
NOP56	O00567	2.37489	5.77e-05	1.08697
LMNA	P02545	1.82388	5.91e-05	1.08315
EED	O75530	1.89966	5.91e-05	1.08293
PSPC1	Q8WXF1	2.06556	6.1e-05	1.07786
GNL3	Q9BVP2	2.28719	6.21e-05	1.07482
NCBP1	Q09161	5.67744	6.35e-05	1.07103
ELOA	Q14241	5.38344	6.38e-05	1.07015
SMC4	Q9NTJ3	1.52314	6.49e-05	1.06742
NASP	P49321	1.56326	6.59e-05	1.06475
ADAR	P55265	1.87699	6.59e-05	1.06475
RCC1	P18754	2.81225	6.69e-05	1.06226
MSH2	P43246	2.47892	6.78e-05	1.06006
MORF4L1	Q9UBU8	2.6057	6.82e-05	1.05911
POLD1	P28340	4.27393	6.96e-05	1.05576
INTS4	Q96HW7	1.89425	7.24e-05	1.04916
HNRNPU	Q00839	1.63483	7.43e-05	1.04476
RBM26	Q5T8P6	3.21052	7.49e-05	1.04348
TRMT6	Q9UJA5	3.68413	7.53e-05	1.04263
MACROH2A1	O75367	1.37472	7.59e-05	1.0412
PDCD11	Q14690	2.06687	7.93e-05	1.03396
SUPT16H	Q9Y5B9	2.59289	7.94e-05	1.03372
UTP14A	Q9BVJ6	4.4908	8.17e-05	1.02901
SURF2	Q15527	2.57431	8.26e-05	1.02701
DEK	P35659	4.9087	8.56e-05	1.02119
HNRNPC	P07910	1.20954	8.7e-05	1.01844
URB1	O60287	3.21135	8.83e-05	1.01589
DNAJC21	Q5F1R6	2.36027	9.04e-05	1.01211
EXOSC9	Q06265	4.31185	9.22e-05	1.00875
TOR1AIP1	Q5JTV8	1.90493	9.27e-05	1.0079
MEF2D	Q14814	2.64183	9.28e-05	1.00765
INTS3	Q68E01	4.1317	9.32e-05	1.00703
PRKDC	P78527	1.40454	9.71e-05	1.00005
