# Supplementary material for: Enhanced hybridization-proximity labeling discovers protein interactomes of single RNA molecules
Source: Nat Commun. 2025 Oct 20;16:9257. doi: 10.1038/s41467-025-64282-5 (PMC12537909; doi:10.1038/s41467-025-64282-5)
Supplement: Supplementary file 5 — Supplementary Data 3 [file 41467_2025_64282_MOESM5_ESM.xlsx]

## Sheet: Suppl. Data 3, description
Supplementary Data 3: Metascape analysis of proteins associated with PNCTR/PNC in HeLa cell nuclei.
Functional annotation of nuclear proteins identified by enhanced HyPro-MS was performed using Metascape (Zhou Y, et al. Nat Commun 10, 1523 (2019); https://metascape.org), incorporating GO Biological Processes, GO Cellular Components, and DisGeNET terms and maintaining QC as part of the enrichment calculations. Enrichment P-values were calculated using a one-sided hypergeometric test. Q-values ar…

## Sheet: Suppl. Data 3
GroupID	Category	Term	Description	Log10(p-value)	Log10(q-value)	Genes	Symbols	InTerm_InList
1_Summary	GO Biological Processes	GO:0022613	ribonucleoprotein complex biogenesis	-55.0135	-50.3434	103,1653,1660,4686,4839,4869,5393,5394,5591,5822,6155,6431,7514,7520,8568,8886,9136,9416,9733,9875,9879,10171,10291,10514,10521,10528,10594,10658,10813,10969,22984,23020,23076,23223,23451,23481,24148,25879,25926,25983,26155,26156,29889,51018,51154,51602,51747,55226,55646,56902,57109,57418,65095,79050,81887,84154,84365,6949,9328	ADAR,DDX1,DHX9,NCBP1,NOP2,NPM1,EXOSC9,EXOSC10,PRKDC,PWP2,RPL27,SRSF6,XPO1,XRCC5,RRP1,DDX18,RRP9,DDX23,SART3,URB1,DDX46,RCL1,SF3A1,MYBBP1A,DDX17,NOP56,PRPF8,CELF1,UTP14A,EBNA1BP2,PDCD11,SNRNP200,RRP1B,RRP12,SF3B1,PES1,PRPF6,DCAF13,NOL11,NGDN,NOC2L,RSL1D1,GNL2,RRP15,MRTO4,NOP58,LUC7L3,NAT10,LYAR,PNO1,REXO4,WDR18,KRI1,NOC4L,LAS1L,RPF2,NIFK,TCOF1,GTF3C5	59/-
1_Member	GO Biological Processes	GO:0022613	ribonucleoprotein complex biogenesis	-55.0135	-50.3434	103,1653,1660,4686,4839,4869,5393,5394,5591,5822,6155,6431,7514,7520,8568,8886,9136,9416,9733,9875,9879,10171,10291,10514,10521,10528,10594,10658,10813,10969,22984,23020,23076,23223,23451,23481,24148,25879,25926,25983,26155,26156,29889,51018,51154,51602,51747,55226,55646,56902,57109,57418,65095,79050,81887,84154,84365	ADAR,DDX1,DHX9,NCBP1,NOP2,NPM1,EXOSC9,EXOSC10,PRKDC,PWP2,RPL27,SRSF6,XPO1,XRCC5,RRP1,DDX18,RRP9,DDX23,SART3,URB1,DDX46,RCL1,SF3A1,MYBBP1A,DDX17,NOP56,PRPF8,CELF1,UTP14A,EBNA1BP2,PDCD11,SNRNP200,RRP1B,RRP12,SF3B1,PES1,PRPF6,DCAF13,NOL11,NGDN,NOC2L,RSL1D1,GNL2,RRP15,MRTO4,NOP58,LUC7L3,NAT10,LYAR,PNO1,REXO4,WDR18,KRI1,NOC4L,LAS1L,RPF2,NIFK	57/485
1_Member	GO Biological Processes	GO:0042254	ribosome biogenesis	-42.4934	-38.4253	4839,4869,5393,5394,5591,5822,6155,7514,7520,8568,8886,9136,9875,10171,10514,10521,10528,10813,10969,22984,23076,23223,23481,25879,25926,25983,26155,26156,29889,51018,51154,51602,55226,55646,56902,57109,57418,65095,79050,81887,84154,84365	NOP2,NPM1,EXOSC9,EXOSC10,PRKDC,PWP2,RPL27,XPO1,XRCC5,RRP1,DDX18,RRP9,URB1,RCL1,MYBBP1A,DDX17,NOP56,UTP14A,EBNA1BP2,PDCD11,RRP1B,RRP12,PES1,DCAF13,NOL11,NGDN,NOC2L,RSL1D1,GNL2,RRP15,MRTO4,NOP58,NAT10,LYAR,PNO1,REXO4,WDR18,KRI1,NOC4L,LAS1L,RPF2,NIFK	42/313
1_Member	GO Biological Processes	GO:0016072	rRNA metabolic process	-38.893	-34.9218	4839,5393,5394,5591,5822,6155,6949,8568,8886,9136,9328,9875,10171,10521,10528,10813,10969,22984,23076,23223,23481,25879,25926,25983,26156,51018,51154,51602,55226,55646,57109,57418,65095,79050,81887,84154,84365	NOP2,EXOSC9,EXOSC10,PRKDC,PWP2,RPL27,TCOF1,RRP1,DDX18,RRP9,GTF3C5,URB1,RCL1,DDX17,NOP56,UTP14A,EBNA1BP2,PDCD11,RRP1B,RRP12,PES1,DCAF13,NOL11,NGDN,RSL1D1,RRP15,MRTO4,NOP58,NAT10,LYAR,REXO4,WDR18,KRI1,NOC4L,LAS1L,RPF2,NIFK	37/251
1_Member	GO Biological Processes	GO:0006364	rRNA processing	-38.1192	-34.2272	4839,5393,5394,5591,5822,6155,8568,8886,9136,9875,10171,10521,10528,10813,10969,22984,23076,23223,23481,25879,25926,25983,26156,51018,51154,51602,55226,55646,57109,57418,65095,79050,81887,84154,84365	NOP2,EXOSC9,EXOSC10,PRKDC,PWP2,RPL27,RRP1,DDX18,RRP9,URB1,RCL1,DDX17,NOP56,UTP14A,EBNA1BP2,PDCD11,RRP1B,RRP12,PES1,DCAF13,NOL11,NGDN,RSL1D1,RRP15,MRTO4,NOP58,NAT10,LYAR,REXO4,WDR18,KRI1,NOC4L,LAS1L,RPF2,NIFK	35/218
1_Member	GO Cellular Components	GO:0030684	preribosome	-29.7449	-26.1161	5394,5591,5822,7520,8568,9136,10171,10528,10813,10969,22984,23076,23481,25879,25983,26155,51018,51154,51602,55226,56902,65095,79050,81887	EXOSC10,PRKDC,PWP2,XRCC5,RRP1,RRP9,RCL1,NOP56,UTP14A,EBNA1BP2,PDCD11,RRP1B,PES1,DCAF13,NGDN,NOC2L,RRP15,MRTO4,NOP58,NAT10,PNO1,KRI1,NOC4L,LAS1L	24/108
1_Member	GO Cellular Components	GO:0032040	small-subunit processome	-18.0676	-14.7591	5394,5591,5822,7520,9136,10171,10528,10813,22984,25879,25983,51602,55226,56902,79050	EXOSC10,PRKDC,PWP2,XRCC5,RRP9,RCL1,NOP56,UTP14A,PDCD11,DCAF13,NGDN,NOP58,NAT10,PNO1,NOC4L	15/74
1_Member	GO Biological Processes	GO:0042274	ribosomal small subunit biogenesis	-17.0672	-13.795	4869,5394,5591,5822,7520,9136,10171,10528,25879,25926,25983,26156,51602,55226,56902,65095	NPM1,EXOSC10,PRKDC,PWP2,XRCC5,RRP9,RCL1,NOP56,DCAF13,NOL11,NGDN,RSL1D1,NOP58,NAT10,PNO1,KRI1	16/106
1_Member	GO Biological Processes	GO:0030490	maturation of SSU-rRNA	-8.72605	-5.85522	5822,10171,25879,25926,25983,26156,55226,65095	PWP2,RCL1,DCAF13,NOL11,NGDN,RSL1D1,NAT10,KRI1	8/54
1_Member	GO Biological Processes	GO:0000462	maturation of SSU-rRNA from tricistronic rRNA transcript (SSU-rRNA, 5.8S rRNA, LSU-rRNA)	-6.99176	-4.30836	5822,10171,25879,25983,26156,65095	PWP2,RCL1,DCAF13,NGDN,RSL1D1,KRI1	6/36
2_Summary	GO Biological Processes	GO:0006397	mRNA processing	-43.4956	-39.1264	103,1477,1653,1655,1660,1665,3181,3183,3187,3189,3190,3191,3192,4670,4686,4841,5411,5725,5936,6421,6431,6651,8570,9128,9416,9733,9879,10180,10291,10432,10521,10594,10658,22985,23020,23076,23435,23451,23524,23759,24148,51605,51747,79577,79869,81608,84081,92906,220988,5393,5394,6741,51154,3276,2966,3428,4000,6835,10051,10933,55269,57109,4691,4839,5591,5822,7520,84154	ADAR,CSTF1,DDX1,DDX5,DHX9,DHX15,HNRNPA2B1,HNRNPC,HNRNPH1,HNRNPH3,HNRNPK,HNRNPL,HNRNPU,HNRNPM,NCBP1,NONO,PNN,PTBP1,RBM4,SFPQ,SRSF6,SON,KHSRP,PRPF4,DDX23,SART3,DDX46,RBM6,SF3A1,RBM14,DDX17,PRPF8,CELF1,ACIN1,SNRNP200,RRP1B,TARDBP,SF3B1,SRRM2,PPIL2,PRPF6,TRMT6,LUC7L3,CDC73,CPSF7,FIP1L1,NSRP1,HNRNPLL,HNRNPA3,EXOSC9,EXOSC10,SSB,MRTO4,PRMT1,GTF2H2,IFI16,LMNA,SURF2,SMC4,MORF4L1,PSPC1,REXO4,NCL,NOP2,PRKDC…	68/-
2_Member	GO Biological Processes	GO:0006397	mRNA processing	-43.4956	-39.1264	103,1477,1653,1655,1660,1665,3181,3183,3187,3189,3190,3191,3192,4670,4686,4841,5411,5725,5936,6421,6431,6651,8570,9128,9416,9733,9879,10180,10291,10432,10521,10594,10658,22985,23020,23076,23435,23451,23524,23759,24148,51605,51747,79577,79869,81608,84081,92906,220988	ADAR,CSTF1,DDX1,DDX5,DHX9,DHX15,HNRNPA2B1,HNRNPC,HNRNPH1,HNRNPH3,HNRNPK,HNRNPL,HNRNPU,HNRNPM,NCBP1,NONO,PNN,PTBP1,RBM4,SFPQ,SRSF6,SON,KHSRP,PRPF4,DDX23,SART3,DDX46,RBM6,SF3A1,RBM14,DDX17,PRPF8,CELF1,ACIN1,SNRNP200,RRP1B,TARDBP,SF3B1,SRRM2,PPIL2,PRPF6,TRMT6,LUC7L3,CDC73,CPSF7,FIP1L1,NSRP1,HNRNPLL,HNRNPA3	49/489
2_Member	GO Biological Processes	GO:0016071	mRNA metabolic process	-42.8888	-38.6957	103,1477,1653,1655,1660,1665,3181,3183,3187,3189,3190,3191,3192,4670,4686,4841,5393,5394,5411,5725,5936,6421,6431,6651,6741,8570,9128,9416,9733,9879,10180,10291,10432,10521,10594,10658,22985,23020,23076,23435,23451,23524,23759,24148,51154,51605,51747,79577,79869,81608,84081,92906,220988	ADAR,CSTF1,DDX1,DDX5,DHX9,DHX15,HNRNPA2B1,HNRNPC,HNRNPH1,HNRNPH3,HNRNPK,HNRNPL,HNRNPU,HNRNPM,NCBP1,NONO,EXOSC9,EXOSC10,PNN,PTBP1,RBM4,SFPQ,SRSF6,SON,SSB,KHSRP,PRPF4,DDX23,SART3,DDX46,RBM6,SF3A1,RBM14,DDX17,PRPF8,CELF1,ACIN1,SNRNP200,RRP1B,TARDBP,SF3B1,SRRM2,PPIL2,PRPF6,MRTO4,TRMT6,LUC7L3,CDC73,CPSF7,FIP1L1,NSRP1,HNRNPLL,HNRNPA3	53/639
2_Member	GO Biological Processes	GO:0008380	RNA splicing	-37.5598	-33.7347	1653,1655,1660,1665,3181,3183,3187,3189,3190,3192,3276,4670,4686,4841,5411,5725,5936,6421,6431,6651,8570,9128,9416,9733,9879,10180,10291,10432,10521,10594,10658,22985,23020,23076,23435,23451,23524,23759,24148,51747,84081,220988	DDX1,DDX5,DHX9,DHX15,HNRNPA2B1,HNRNPC,HNRNPH1,HNRNPH3,HNRNPK,HNRNPU,PRMT1,HNRNPM,NCBP1,NONO,PNN,PTBP1,RBM4,SFPQ,SRSF6,SON,KHSRP,PRPF4,DDX23,SART3,DDX46,RBM6,SF3A1,RBM14,DDX17,PRPF8,CELF1,ACIN1,SNRNP200,RRP1B,TARDBP,SF3B1,SRRM2,PPIL2,PRPF6,LUC7L3,NSRP1,HNRNPA3	42/408
2_Member	GO Biological Processes	GO:0000375	RNA splicing, via transesterification reactions	-31.3755	-27.6084	1653,1655,1660,1665,3181,3183,3187,3189,3190,3192,4670,4686,5411,5936,6421,6431,8570,9128,9416,9733,9879,10180,10291,10432,10521,10594,10658,23020,23451,23524,24148,51747,220988	DDX1,DDX5,DHX9,DHX15,HNRNPA2B1,HNRNPC,HNRNPH1,HNRNPH3,HNRNPK,HNRNPU,HNRNPM,NCBP1,PNN,RBM4,SFPQ,SRSF6,KHSRP,PRPF4,DDX23,SART3,DDX46,RBM6,SF3A1,RBM14,DDX17,PRPF8,CELF1,SNRNP200,SF3B1,SRRM2,PRPF6,LUC7L3,HNRNPA3	33/279
2_Member	GO Biological Processes	GO:0000377	RNA splicing, via transesterification reactions with bulged adenosine as nucleophile	-30.184	-26.5138	1653,1655,1660,1665,3181,3183,3187,3189,3190,3192,4670,4686,5411,5936,6421,6431,9128,9416,9733,9879,10180,10291,10432,10521,10594,10658,23020,23451,23524,24148,51747,220988	DDX1,DDX5,DHX9,DHX15,HNRNPA2B1,HNRNPC,HNRNPH1,HNRNPH3,HNRNPK,HNRNPU,HNRNPM,NCBP1,PNN,RBM4,SFPQ,SRSF6,PRPF4,DDX23,SART3,DDX46,RBM6,SF3A1,RBM14,DDX17,PRPF8,CELF1,SNRNP200,SF3B1,SRRM2,PRPF6,LUC7L3,HNRNPA3	32/275
2_Member	GO Biological Processes	GO:0000398	mRNA splicing, via spliceosome	-30.184	-26.5138	1653,1655,1660,1665,3181,3183,3187,3189,3190,3192,4670,4686,5411,5936,6421,6431,9128,9416,9733,9879,10180,10291,10432,10521,10594,10658,23020,23451,23524,24148,51747,220988	DDX1,DDX5,DHX9,DHX15,HNRNPA2B1,HNRNPC,HNRNPH1,HNRNPH3,HNRNPK,HNRNPU,HNRNPM,NCBP1,PNN,RBM4,SFPQ,SRSF6,PRPF4,DDX23,SART3,DDX46,RBM6,SF3A1,RBM14,DDX17,PRPF8,CELF1,SNRNP200,SF3B1,SRRM2,PRPF6,LUC7L3,HNRNPA3	32/275
2_Member	GO Cellular Components	GO:0016607	nuclear speck	-23.3133	-19.8736	1655,1665,2966,3192,3428,4000,4841,5411,5936,6421,6431,6651,6835,9128,9733,9879,10051,10291,10432,10521,10594,10933,22985,23435,23451,23524,24148,51747,55269,57109,84081	DDX5,DHX15,GTF2H2,HNRNPU,IFI16,LMNA,NONO,PNN,RBM4,SFPQ,SRSF6,SON,SURF2,PRPF4,SART3,DDX46,SMC4,SF3A1,RBM14,DDX17,PRPF8,MORF4L1,ACIN1,TARDBP,SF3B1,SRRM2,PRPF6,LUC7L3,PSPC1,REXO4,NSRP1	31/415
2_Member	GO Cellular Components	GO:0005681	spliceosomal complex	-22.5462	-19.1313	103,1655,1665,3181,3183,3187,3189,3190,3192,4670,4691,5411,9128,9416,9879,10291,10594,23020,23451,23524,23759,24148,51747,220988	ADAR,DDX5,DHX15,HNRNPA2B1,HNRNPC,HNRNPH1,HNRNPH3,HNRNPK,HNRNPU,HNRNPM,NCL,PNN,PRPF4,DDX23,DDX46,SF3A1,PRPF8,SNRNP200,SF3B1,SRRM2,PPIL2,PRPF6,LUC7L3,HNRNPA3	24/208
2_Member	GO Cellular Components	GO:0071013	catalytic step 2 spliceosome	-19.7687	-16.3772	1655,3181,3183,3187,3190,3192,4670,5411,9416,10291,10594,23020,23451,23524,23759,24148,220988	DDX5,HNRNPA2B1,HNRNPC,HNRNPH1,HNRNPK,HNRNPU,HNRNPM,PNN,DDX23,SF3A1,PRPF8,SNRNP200,SF3B1,SRRM2,PPIL2,PRPF6,HNRNPA3	17/91
2_Member	GO Biological Processes	GO:0022618	protein-RNA complex assembly	-16.4991	-13.2914	103,1653,1660,4686,4839,5591,5822,6431,7520,9416,9733,9879,10291,10594,10658,23020,23451,24148,51747,84154	ADAR,DDX1,DHX9,NCBP1,NOP2,PRKDC,PWP2,SRSF6,XRCC5,DDX23,SART3,DDX46,SF3A1,PRPF8,CELF1,SNRNP200,SF3B1,PRPF6,LUC7L3,RPF2	20/227
2_Member	GO Biological Processes	GO:0071826	protein-RNA complex organization	-16.1322	-12.9534	103,1653,1660,4686,4839,5591,5822,6431,7520,9416,9733,9879,10291,10594,10658,23020,23451,24148,51747,84154	ADAR,DDX1,DHX9,NCBP1,NOP2,PRKDC,PWP2,SRSF6,XRCC5,DDX23,SART3,DDX46,SF3A1,PRPF8,CELF1,SNRNP200,SF3B1,PRPF6,LUC7L3,RPF2	20/237
2_Member	GO Biological Processes	GO:0000245	spliceosomal complex assembly	-10.544	-7.55507	1653,4686,6431,9416,9879,10291,10658,23020,23451,24148,51747	DDX1,NCBP1,SRSF6,DDX23,DDX46,SF3A1,CELF1,SNRNP200,SF3B1,PRPF6,LUC7L3	11/96
3_Summary	GO Biological Processes	GO:0006259	DNA metabolic process	-27.1202	-23.5292	1025,1108,1642,1653,1660,2237,2547,2966,3146,4172,4173,4174,4436,4678,4683,4782,4841,4869,5394,5424,5591,5965,5983,6421,7150,7153,7520,8208,8467,9126,9555,10111,10155,10933,11169,11198,23047,25942,29128,57109,57418,65123,3276,3428,7917,23028,1059,3070,3181,3192,6741,7514,8294,10051,25983,55226,79577,9493,22985	CDK9,CHD4,DDB1,DDX1,DHX9,FEN1,XRCC6,GTF2H2,HMGB1,MCM3,MCM4,MCM5,MSH2,NASP,NBN,NFIC,NONO,NPM1,EXOSC10,POLD1,PRKDC,RECQL,RFC3,SFPQ,TOP1,TOP2A,XRCC5,CHAF1B,SMARCA5,SMC3,MACROH2A1,RAD50,TRIM28,MORF4L1,WDHD1,SUPT16H,PDS5B,SIN3A,UHRF1,REXO4,WDR18,INTS3,PRMT1,IFI16,BAG6,KDM1A,CENPB,HELLS,HNRNPA2B1,HNRNPU,SSB,XPO1,H4C9,SMC4,NGDN,NAT10,CDC73,KIF23,ACIN1	59/-
3_Member	GO Biological Processes	GO:0006259	DNA metabolic process	-27.1202	-23.5292	1025,1108,1642,1653,1660,2237,2547,2966,3146,4172,4173,4174,4436,4678,4683,4782,4841,4869,5394,5424,5591,5965,5983,6421,7150,7153,7520,8208,8467,9126,9555,10111,10155,10933,11169,11198,23047,25942,29128,57109,57418,65123	CDK9,CHD4,DDB1,DDX1,DHX9,FEN1,XRCC6,GTF2H2,HMGB1,MCM3,MCM4,MCM5,MSH2,NASP,NBN,NFIC,NONO,NPM1,EXOSC10,POLD1,PRKDC,RECQL,RFC3,SFPQ,TOP1,TOP2A,XRCC5,CHAF1B,SMARCA5,SMC3,MACROH2A1,RAD50,TRIM28,MORF4L1,WDHD1,SUPT16H,PDS5B,SIN3A,UHRF1,REXO4,WDR18,INTS3	42/734
3_Member	GO Biological Processes	GO:0006281	DNA repair	-24.9736	-21.4174	1025,1108,1642,1653,2237,2547,2966,3146,4172,4173,4174,4436,4683,4841,4869,5394,5424,5591,5965,5983,6421,7520,8208,8467,9126,9555,10111,10155,10933,11169,11198,23047,29128,57109,65123	CDK9,CHD4,DDB1,DDX1,FEN1,XRCC6,GTF2H2,HMGB1,MCM3,MCM4,MCM5,MSH2,NBN,NONO,NPM1,EXOSC10,POLD1,PRKDC,RECQL,RFC3,SFPQ,XRCC5,CHAF1B,SMARCA5,SMC3,MACROH2A1,RAD50,TRIM28,MORF4L1,WDHD1,SUPT16H,PDS5B,UHRF1,REXO4,INTS3	35/515
3_Member	GO Biological Processes	GO:0006974	DNA damage response	-23.988	-20.4939	1025,1108,1642,1653,2237,2547,2966,3146,3276,3428,4172,4173,4174,4436,4683,4841,4869,5394,5424,5591,5965,5983,6421,7153,7520,7917,8208,8467,9126,9555,10111,10155,10933,11169,11198,23028,23047,29128,57109,65123	CDK9,CHD4,DDB1,DDX1,FEN1,XRCC6,GTF2H2,HMGB1,PRMT1,IFI16,MCM3,MCM4,MCM5,MSH2,NBN,NONO,NPM1,EXOSC10,POLD1,PRKDC,RECQL,RFC3,SFPQ,TOP2A,XRCC5,BAG6,CHAF1B,SMARCA5,SMC3,MACROH2A1,RAD50,TRIM28,MORF4L1,WDHD1,SUPT16H,KDM1A,PDS5B,UHRF1,REXO4,INTS3	40/781
3_Member	GO Cellular Components	GO:0098687	chromosomal region	-23.6639	-20.1979	1059,1108,1642,2237,2547,3070,3181,3192,4172,4173,4174,4436,4683,5424,5591,6741,7153,7514,7520,8294,8467,9126,9555,10051,10111,23028,23047,25942,25983,55226,79577	CENPB,CHD4,DDB1,FEN1,XRCC6,HELLS,HNRNPA2B1,HNRNPU,MCM3,MCM4,MCM5,MSH2,NBN,POLD1,PRKDC,SSB,TOP2A,XPO1,XRCC5,H4C9,SMARCA5,SMC3,MACROH2A1,SMC4,RAD50,KDM1A,PDS5B,SIN3A,NGDN,NAT10,CDC73	31/404
3_Member	GO Cellular Components	GO:0000781	chromosome, telomeric region	-18.8521	-15.5041	1108,1642,2237,2547,3181,4172,4173,4174,4436,4683,5424,5591,6741,7520,8294,9555,10111,23028,55226,79577	CHD4,DDB1,FEN1,XRCC6,HNRNPA2B1,MCM3,MCM4,MCM5,MSH2,NBN,POLD1,PRKDC,SSB,XRCC5,H4C9,MACROH2A1,RAD50,KDM1A,NAT10,CDC73	20/173
3_Member	GO Biological Processes	GO:0051276	chromosome organization	-16.894	-13.6552	1653,1660,2237,2547,3146,3181,4172,4173,4174,4436,4678,4683,5591,5965,5983,7150,7153,7520,7917,8294,9126,9493,10051,10111,22985,23047,29128	DDX1,DHX9,FEN1,XRCC6,HMGB1,HNRNPA2B1,MCM3,MCM4,MCM5,MSH2,NASP,NBN,PRKDC,RECQL,RFC3,TOP1,TOP2A,XRCC5,BAG6,H4C9,SMC3,KIF23,SMC4,RAD50,ACIN1,PDS5B,UHRF1	27/491
3_Member	GO Biological Processes	GO:0071103	DNA conformation change	-16.7829	-13.5599	1653,1660,2547,3146,3181,4172,4173,4174,4683,5965,5983,7150,7153,7520,10111	DDX1,DHX9,XRCC6,HMGB1,HNRNPA2B1,MCM3,MCM4,MCM5,NBN,RECQL,RFC3,TOP1,TOP2A,XRCC5,RAD50	15/89
3_Member	GO Biological Processes	GO:0006260	DNA replication	-16.3064	-13.1134	1025,1660,2237,4172,4173,4174,4678,4683,4782,5424,5965,5983,7150,8208,10111,11169,11198,25942,57418	CDK9,DHX9,FEN1,MCM3,MCM4,MCM5,NASP,NBN,NFIC,POLD1,RECQL,RFC3,TOP1,CHAF1B,RAD50,WDHD1,SUPT16H,SIN3A,WDR18	19/200
3_Member	GO Biological Processes	GO:0006310	DNA recombination	-14.6019	-11.4632	1108,2237,2547,3146,4172,4173,4174,4436,4683,4841,5591,5965,6421,7153,7520,10111,10933,29128,65123	CHD4,FEN1,XRCC6,HMGB1,MCM3,MCM4,MCM5,MSH2,NBN,NONO,PRKDC,RECQL,SFPQ,TOP2A,XRCC5,RAD50,MORF4L1,UHRF1,INTS3	19/247
3_Member	GO Biological Processes	GO:0006302	double-strand break repair	-14.3929	-11.2668	1108,1653,2237,2547,3146,4172,4173,4174,4436,4683,5591,5965,6421,7520,10111,10933,29128,65123	CHD4,DDX1,FEN1,XRCC6,HMGB1,MCM3,MCM4,MCM5,MSH2,NBN,PRKDC,RECQL,SFPQ,XRCC5,RAD50,MORF4L1,UHRF1,INTS3	18/218
3_Member	GO Biological Processes	GO:0032392	DNA geometric change	-14.3205	-11.2066	1653,1660,2547,3146,3181,4172,4173,4174,4683,5965,5983,7520,10111	DDX1,DHX9,XRCC6,HMGB1,HNRNPA2B1,MCM3,MCM4,MCM5,NBN,RECQL,RFC3,XRCC5,RAD50	13/81
3_Member	GO Biological Processes	GO:0000725	recombinational repair	-13.0394	-9.94905	1108,2237,2547,4172,4173,4174,4683,5965,6421,7520,10111,10933,29128,65123	CHD4,FEN1,XRCC6,MCM3,MCM4,MCM5,NBN,RECQL,SFPQ,XRCC5,RAD50,MORF4L1,UHRF1,INTS3	14/127
3_Member	GO Biological Processes	GO:0032508	DNA duplex unwinding	-11.7491	-8.72238	1653,1660,2547,4172,4173,4174,4683,5965,5983,7520,10111	DDX1,DHX9,XRCC6,MCM3,MCM4,MCM5,NBN,RECQL,RFC3,XRCC5,RAD50	11/75
3_Member	GO Biological Processes	GO:0000724	double-strand break repair via homologous recombination	-10.7008	-7.6838	1108,2237,4172,4173,4174,4683,5965,6421,10111,10933,29128,65123	CHD4,FEN1,MCM3,MCM4,MCM5,NBN,RECQL,SFPQ,RAD50,MORF4L1,UHRF1,INTS3	12/121
3_Member	GO Biological Processes	GO:0006261	DNA-templated DNA replication	-9.95203	-6.98943	1025,2237,4172,4173,4174,4683,5424,5965,5983,10111,11169,57418	CDK9,FEN1,MCM3,MCM4,MCM5,NBN,POLD1,RECQL,RFC3,RAD50,WDHD1,WDR18	12/140
4_Summary	GO Biological Processes	GO:0006338	chromatin remodeling	-24.0508	-20.5268	1025,1108,1642,3070,3146,3183,3192,3276,3428,4000,4678,4683,4869,5591,6421,7150,7913,8208,8289,8294,8349,8467,8726,9416,9555,9733,10111,10155,10432,10514,10541,11198,23028,23451,25879,25942,26155,29128,1059,23076	CDK9,CHD4,DDB1,HELLS,HMGB1,HNRNPC,HNRNPU,PRMT1,IFI16,LMNA,NASP,NBN,NPM1,PRKDC,SFPQ,TOP1,DEK,CHAF1B,ARID1A,H4C9,H2BC21,SMARCA5,EED,DDX23,MACROH2A1,SART3,RAD50,TRIM28,RBM14,MYBBP1A,ANP32B,SUPT16H,KDM1A,SF3B1,DCAF13,SIN3A,NOC2L,UHRF1,CENPB,RRP1B	40/-
4_Member	GO Biological Processes	GO:0006338	chromatin remodeling	-24.0508	-20.5268	1025,1108,1642,3070,3146,3183,3192,3276,3428,4000,4678,4683,4869,5591,6421,7150,7913,8208,8289,8294,8349,8467,8726,9416,9555,9733,10111,10155,10432,10514,10541,11198,23028,23451,25879,25942,26155,29128	CDK9,CHD4,DDB1,HELLS,HMGB1,HNRNPC,HNRNPU,PRMT1,IFI16,LMNA,NASP,NBN,NPM1,PRKDC,SFPQ,TOP1,DEK,CHAF1B,ARID1A,H4C9,H2BC21,SMARCA5,EED,DDX23,MACROH2A1,SART3,RAD50,TRIM28,RBM14,MYBBP1A,ANP32B,SUPT16H,KDM1A,SF3B1,DCAF13,SIN3A,NOC2L,UHRF1	38/682
4_Member	GO Biological Processes	GO:0040029	epigenetic regulation of gene expression	-10.6427	-7.63527	1642,3070,3146,3192,3428,4000,8289,8467,8726,9555,10155,10432,25879,25942,26155,29128	DDB1,HELLS,HMGB1,HNRNPU,IFI16,LMNA,ARID1A,SMARCA5,EED,MACROH2A1,TRIM28,RBM14,DCAF13,SIN3A,NOC2L,UHRF1	16/270
4_Member	GO Biological Processes	GO:0045814	negative regulation of gene expression, epigenetic	-7.04207	-4.34038	3070,3146,3192,3428,4000,8467,8726,9555,25942,29128	HELLS,HMGB1,HNRNPU,IFI16,LMNA,SMARCA5,EED,MACROH2A1,SIN3A,UHRF1	10/161
4_Member	GO Biological Processes	GO:0031507	heterochromatin formation	-7.03149	-4.33445	3070,3146,3192,4000,8467,8726,9555,25942,29128	HELLS,HMGB1,HNRNPU,LMNA,SMARCA5,EED,MACROH2A1,SIN3A,UHRF1	9/122
4_Member	GO Cellular Components	GO:0000792	heterochromatin	-6.05371	-3.4699	1059,3070,8467,9555,10155,23076,29128	CENPB,HELLS,SMARCA5,MACROH2A1,TRIM28,RRP1B,UHRF1	7/81
4_Member	GO Cellular Components	GO:0005721	pericentric heterochromatin	-4.41763	-2.13127	1059,3070,8467,9555	CENPB,HELLS,SMARCA5,MACROH2A1	4/30
5_Summary	GO Biological Processes	GO:0050684	regulation of mRNA processing	-19.6522	-16.2831	1025,1655,1660,3181,3190,3191,3192,4686,4691,5394,5725,5936,6431,6651,10521,10658,79577,79811,84081,3187,3189,23076,92906,3183,4869,5393,8570,23435,4670,6421	CDK9,DDX5,DHX9,HNRNPA2B1,HNRNPK,HNRNPL,HNRNPU,NCBP1,NCL,EXOSC10,PTBP1,RBM4,SRSF6,SON,DDX17,CELF1,CDC73,SLTM,NSRP1,HNRNPH1,HNRNPH3,RRP1B,HNRNPLL,HNRNPC,NPM1,EXOSC9,KHSRP,TARDBP,HNRNPM,SFPQ	30/-
5_Member	GO Biological Processes	GO:0050684	regulation of mRNA processing	-19.6522	-16.2831	1025,1655,1660,3181,3190,3191,3192,4686,4691,5394,5725,5936,6431,6651,10521,10658,79577,79811,84081	CDK9,DDX5,DHX9,HNRNPA2B1,HNRNPK,HNRNPL,HNRNPU,NCBP1,NCL,EXOSC10,PTBP1,RBM4,SRSF6,SON,DDX17,CELF1,CDC73,SLTM,NSRP1	19/134
5_Member	GO Biological Processes	GO:0043484	regulation of RNA splicing	-16.9018	-13.6552	1655,3181,3187,3189,3190,3191,3192,4686,4691,5394,5725,5936,6431,6651,10521,10658,23076,84081,92906	DDX5,HNRNPA2B1,HNRNPH1,HNRNPH3,HNRNPK,HNRNPL,HNRNPU,NCBP1,NCL,EXOSC10,PTBP1,RBM4,SRSF6,SON,DDX17,CELF1,RRP1B,NSRP1,HNRNPLL	19/186
5_Member	GO Biological Processes	GO:1903311	regulation of mRNA metabolic process	-15.8381	-12.6731	1025,1655,1660,3181,3183,3190,3191,3192,4686,4691,4869,5393,5394,5725,5936,6431,6651,8570,10521,10658,23435,79577,79811,84081	CDK9,DDX5,DHX9,HNRNPA2B1,HNRNPC,HNRNPK,HNRNPL,HNRNPU,NCBP1,NCL,NPM1,EXOSC9,EXOSC10,PTBP1,RBM4,SRSF6,SON,KHSRP,DDX17,CELF1,TARDBP,CDC73,SLTM,NSRP1	24/402
5_Member	GO Biological Processes	GO:0048024	regulation of mRNA splicing, via spliceosome	-15.2239	-12.0723	1655,3181,3190,3191,3192,4686,4691,5394,5725,5936,6431,6651,10521,10658,84081	DDX5,HNRNPA2B1,HNRNPK,HNRNPL,HNRNPU,NCBP1,NCL,EXOSC10,PTBP1,RBM4,SRSF6,SON,DDX17,CELF1,NSRP1	15/112
5_Member	GO Biological Processes	GO:0000380	alternative mRNA splicing, via spliceosome	-11.806	-8.76926	1655,1660,3192,4670,4686,6421,6431,10521	DDX5,DHX9,HNRNPU,HNRNPM,NCBP1,SFPQ,SRSF6,DDX17	8/24
5_Member	GO Biological Processes	GO:0000381	regulation of alternative mRNA splicing, via spliceosome	-10.1554	-7.18421	1655,3191,3192,5725,5936,6431,10521,10658,84081	DDX5,HNRNPL,HNRNPU,PTBP1,RBM4,SRSF6,DDX17,CELF1,NSRP1	9/55
5_Member	GO Biological Processes	GO:1903312	negative regulation of mRNA metabolic process	-6.71963	-4.05806	1660,3181,3183,3190,3192,5725,6431,23435	DHX9,HNRNPA2B1,HNRNPC,HNRNPK,HNRNPU,PTBP1,SRSF6,TARDBP	8/96
5_Member	GO Biological Processes	GO:0048025	negative regulation of mRNA splicing, via spliceosome	-5.05893	-2.64958	3181,3190,5725,6431	HNRNPA2B1,HNRNPK,PTBP1,SRSF6	4/21
5_Member	GO Biological Processes	GO:0050686	negative regulation of mRNA processing	-4.97395	-2.58253	3181,3190,5725,6431	HNRNPA2B1,HNRNPK,PTBP1,SRSF6	4/22
5_Member	GO Biological Processes	GO:0033119	negative regulation of RNA splicing	-4.67217	-2.33846	3181,3190,5725,6431	HNRNPA2B1,HNRNPK,PTBP1,SRSF6	4/26
6_Summary	GO Cellular Components	GO:0000228	nuclear chromosome	-18.6474	-15.3196	1104,1660,3192,4172,4173,4174,5393,5424,7150,7153,8467,8473,9126,9555,10051,10111,10933,11169,23435,25942,81611,84365,1059,3070,7514,8294,23047,25983,3146	RCC1,DHX9,HNRNPU,MCM3,MCM4,MCM5,EXOSC9,POLD1,TOP1,TOP2A,SMARCA5,OGT,SMC3,MACROH2A1,SMC4,RAD50,MORF4L1,WDHD1,TARDBP,SIN3A,ANP32E,NIFK,CENPB,HELLS,XPO1,H4C9,PDS5B,NGDN,HMGB1	29/-
6_Member	GO Cellular Components	GO:0000228	nuclear chromosome	-18.6474	-15.3196	1104,1660,3192,4172,4173,4174,5393,5424,7150,7153,8467,8473,9126,9555,10051,10111,10933,11169,23435,25942,81611,84365	RCC1,DHX9,HNRNPU,MCM3,MCM4,MCM5,EXOSC9,POLD1,TOP1,TOP2A,SMARCA5,OGT,SMC3,MACROH2A1,SMC4,RAD50,MORF4L1,WDHD1,TARDBP,SIN3A,ANP32E,NIFK	22/236
6_Member	GO Cellular Components	GO:0000775	chromosome, centromeric region	-7.81722	-5.02211	1059,3070,3192,7153,7514,8294,8467,9126,9555,10051,23047,25942,25983	CENPB,HELLS,HNRNPU,TOP2A,XPO1,H4C9,SMARCA5,SMC3,MACROH2A1,SMC4,PDS5B,SIN3A,NGDN	13/262
6_Member	GO Cellular Components	GO:0000793	condensed chromosome	-7.40446	-4.65337	1059,1104,3146,3192,7153,7514,8467,9126,9555,10051,10111,25942,84365	CENPB,RCC1,HMGB1,HNRNPU,TOP2A,XPO1,SMARCA5,SMC3,MACROH2A1,SMC4,RAD50,SIN3A,NIFK	13/284
6_Member	GO Cellular Components	GO:0000794	condensed nuclear chromosome	-3.76613	-1.5915	1104,9126,10051,10111,84365	RCC1,SMC3,SMC4,RAD50,NIFK	5/81
7_Summary	GO Biological Processes	GO:0051052	regulation of DNA metabolic process	-17.5428	-14.2528	1025,1660,3146,3181,3183,3192,3276,4172,4173,4174,4436,4683,4869,5394,5591,5983,7520,7913,8289,8467,9126,10111,10155,10933,23028,26168,26354,55226,1655,3190,7917	CDK9,DHX9,HMGB1,HNRNPA2B1,HNRNPC,HNRNPU,PRMT1,MCM3,MCM4,MCM5,MSH2,NBN,NPM1,EXOSC10,PRKDC,RFC3,XRCC5,DEK,ARID1A,SMARCA5,SMC3,RAD50,TRIM28,MORF4L1,KDM1A,SENP3,GNL3,NAT10,DDX5,HNRNPK,BAG6	31/-
7_Member	GO Biological Processes	GO:0051052	regulation of DNA metabolic process	-17.5428	-14.2528	1025,1660,3146,3181,3183,3192,3276,4172,4173,4174,4436,4683,4869,5394,5591,5983,7520,7913,8289,8467,9126,10111,10155,10933,23028,26168,26354,55226	CDK9,DHX9,HMGB1,HNRNPA2B1,HNRNPC,HNRNPU,PRMT1,MCM3,MCM4,MCM5,MSH2,NBN,NPM1,EXOSC10,PRKDC,RFC3,XRCC5,DEK,ARID1A,SMARCA5,SMC3,RAD50,TRIM28,MORF4L1,KDM1A,SENP3,GNL3,NAT10	28/508
7_Member	GO Biological Processes	GO:0051054	positive regulation of DNA metabolic process	-9.08532	-6.17102	1660,3146,3181,3276,4436,4683,5591,5983,7520,8289,8467,10111,10155,10933,26354	DHX9,HMGB1,HNRNPA2B1,PRMT1,MSH2,NBN,PRKDC,RFC3,XRCC5,ARID1A,SMARCA5,RAD50,TRIM28,MORF4L1,GNL3	15/295
7_Member	GO Biological Processes	GO:0006282	regulation of DNA repair	-7.6022	-4.82965	1025,1660,3146,3276,4683,5591,7913,8289,10155,10933,23028,26168	CDK9,DHX9,HMGB1,PRMT1,NBN,PRKDC,DEK,ARID1A,TRIM28,MORF4L1,KDM1A,SENP3	12/225
7_Member	GO Biological Processes	GO:0080135	regulation of cellular response to stress	-6.52667	-3.88588	1025,1655,1660,3146,3190,3276,4683,4869,5591,7913,7917,8289,10155,10933,23028,26168	CDK9,DDX5,DHX9,HMGB1,HNRNPK,PRMT1,NBN,NPM1,PRKDC,DEK,BAG6,ARID1A,TRIM28,MORF4L1,KDM1A,SENP3	16/526
7_Member	GO Biological Processes	GO:0045739	positive regulation of DNA repair	-5.58848	-3.07668	1660,3146,3276,4683,5591,8289,10155,10933	DHX9,HMGB1,PRMT1,NBN,PRKDC,ARID1A,TRIM28,MORF4L1	8/135
7_Member	GO Biological Processes	GO:2000779	regulation of double-strand break repair	-5.40202	-2.92218	3276,4683,5591,7913,8289,10933,23028,26168	PRMT1,NBN,PRKDC,DEK,ARID1A,MORF4L1,KDM1A,SENP3	8/143
7_Member	GO Biological Processes	GO:0000018	regulation of DNA recombination	-4.41873	-2.13127	3276,4436,4683,10111,10933,23028,26168	PRMT1,MSH2,NBN,RAD50,MORF4L1,KDM1A,SENP3	7/143
7_Member	GO Biological Processes	GO:0010569	regulation of double-strand break repair via homologous recombination	-3.74103	-1.5721	3276,4683,10933,23028,26168	PRMT1,NBN,MORF4L1,KDM1A,SENP3	5/82
7_Member	GO Biological Processes	GO:2000781	positive regulation of double-strand break repair	-3.50745	-1.39479	3276,4683,5591,8289,10933	PRMT1,NBN,PRKDC,ARID1A,MORF4L1	5/92
7_Member	GO Biological Processes	GO:0045911	positive regulation of DNA recombination	-2.82513	-0.845153	3276,4436,4683,10933	PRMT1,MSH2,NBN,MORF4L1	4/77
7_Member	GO Biological Processes	GO:1905168	positive regulation of double-strand break repair via homologous recombination	-2.58596	-0.648186	3276,4683,10933	PRMT1,NBN,MORF4L1	3/43
8_Summary	GO Biological Processes	GO:0042273	ribosomal large subunit biogenesis	-13.6199	-10.5179	4839,4869,8886,9875,10969,23481,26155,51018,51154,81887,84154,84365	NOP2,NPM1,DDX18,URB1,EBNA1BP2,PES1,NOC2L,RRP15,MRTO4,LAS1L,RPF2,NIFK	12/-
8_Member	GO Biological Processes	GO:0042273	ribosomal large subunit biogenesis	-13.6199	-10.5179	4839,4869,8886,9875,10969,23481,26155,51018,51154,81887,84154,84365	NOP2,NPM1,DDX18,URB1,EBNA1BP2,PES1,NOC2L,RRP15,MRTO4,LAS1L,RPF2,NIFK	12/70
8_Member	GO Biological Processes	GO:0000470	maturation of LSU-rRNA	-11.806	-8.76926	4839,8886,9875,23481,51018,81887,84154,84365	NOP2,DDX18,URB1,PES1,RRP15,LAS1L,RPF2,NIFK	8/24
8_Member	GO Cellular Components	GO:0030687	preribosome, large subunit precursor	-8.80877	-5.91675	10969,23481,26155,51018,51154,81887	EBNA1BP2,PES1,NOC2L,RRP15,MRTO4,LAS1L	6/19
8_Member	GO Biological Processes	GO:0000463	maturation of LSU-rRNA from tricistronic rRNA transcript (SSU-rRNA, 5.8S rRNA, LSU-rRNA)	-7.38905	-4.64316	8886,9875,23481,84154,84365	DDX18,URB1,PES1,RPF2,NIFK	5/16
9_Summary	GO Biological Processes	GO:0033044	regulation of chromosome organization	-12.2936	-9.21452	2237,3181,3183,3192,4683,4926,5394,7153,7520,8289,8467,9555,10051,10111,10155,26354,55226,1660,2547,4000,5424,5965,9879,4173,4436,4869,5591,7150,7514,29128,8294,3840,6741	FEN1,HNRNPA2B1,HNRNPC,HNRNPU,NBN,NUMA1,EXOSC10,TOP2A,XRCC5,ARID1A,SMARCA5,MACROH2A1,SMC4,RAD50,TRIM28,GNL3,NAT10,DHX9,XRCC6,LMNA,POLD1,RECQL,DDX46,MCM4,MSH2,NPM1,PRKDC,TOP1,XPO1,UHRF1,H4C9,KPNA4,SSB	33/-
9_Member	GO Biological Processes	GO:0033044	regulation of chromosome organization	-12.2936	-9.21452	2237,3181,3183,3192,4683,4926,5394,7153,7520,8289,8467,9555,10051,10111,10155,26354,55226	FEN1,HNRNPA2B1,HNRNPC,HNRNPU,NBN,NUMA1,EXOSC10,TOP2A,XRCC5,ARID1A,SMARCA5,MACROH2A1,SMC4,RAD50,TRIM28,GNL3,NAT10	17/248
9_Member	GO Biological Processes	GO:2001252	positive regulation of chromosome organization	-8.67302	-5.80903	2237,3181,4683,4926,7520,9555,10051,10111,10155,26354	FEN1,HNRNPA2B1,NBN,NUMA1,XRCC5,MACROH2A1,SMC4,RAD50,TRIM28,GNL3	10/109
9_Member	DisGeNET	C0043119	Werner Syndrome	-6.79394	-4.12377	1660,2237,2547,4000,4683,5424,5965,7520,9879	DHX9,FEN1,XRCC6,LMNA,NBN,POLD1,RECQL,XRCC5,DDX46	9/130
9_Member	DisGeNET	C0015625	Fanconi Anemia	-5.79807	-3.24847	2237,2547,4173,4436,4683,4869,5424,5591,7150,7514,7520,10111,29128	FEN1,XRCC6,MCM4,MSH2,NBN,NPM1,POLD1,PRKDC,TOP1,XPO1,XRCC5,RAD50,UHRF1	13/393
9_Member	DisGeNET	C3469521	FANCONI ANEMIA, COMPLEMENTATION GROUP A (disorder)	-4.6801	-2.34034	2237,2547,4000,4436,4683,4869,5424,7150,7520,10111,29128	FEN1,XRCC6,LMNA,MSH2,NBN,NPM1,POLD1,TOP1,XRCC5,RAD50,UHRF1	11/359
9_Member	GO Biological Processes	GO:0032200	telomere organization	-4.66341	-2.33368	2237,2547,4683,5591,7520,8294,10111	FEN1,XRCC6,NBN,PRKDC,XRCC5,H4C9,RAD50	7/131
9_Member	GO Biological Processes	GO:0000723	telomere maintenance	-4.40096	-2.11818	2237,2547,4683,5591,7520,10111	FEN1,XRCC6,NBN,PRKDC,XRCC5,RAD50	6/98
9_Member	GO Biological Processes	GO:0032206	positive regulation of telomere maintenance	-4.03784	-1.807	3181,4683,7520,10111,26354	HNRNPA2B1,NBN,XRCC5,RAD50,GNL3	5/71
9_Member	DisGeNET	C0004135	Ataxia Telangiectasia	-3.72414	-1.55912	3840,4436,4683,5591,6741,7150,7153,7520,8294,10111	KPNA4,MSH2,NBN,PRKDC,SSB,TOP1,TOP2A,XRCC5,H4C9,RAD50	10/384
9_Member	GO Biological Processes	GO:0010638	positive regulation of organelle organization	-2.7703	-0.797356	2237,3181,4683,4926,7520,9555,10051,10111,10155,26354	FEN1,HNRNPA2B1,NBN,NUMA1,XRCC5,MACROH2A1,SMC4,RAD50,TRIM28,GNL3	10/511
10_Summary	GO Biological Processes	GO:0000460	maturation of 5.8S rRNA	-12.0624	-8.99429	5393,5394,5591,9875,10171,23481,51018,65095,81887,5822,26155,79050	EXOSC9,EXOSC10,PRKDC,URB1,RCL1,PES1,RRP15,KRI1,LAS1L,PWP2,NOC2L,NOC4L	12/-
10_Member	GO Biological Processes	GO:0000460	maturation of 5.8S rRNA	-12.0624	-8.99429	5393,5394,5591,9875,10171,23481,51018,65095,81887	EXOSC9,EXOSC10,PRKDC,URB1,RCL1,PES1,RRP15,KRI1,LAS1L	9/35
10_Member	GO Biological Processes	GO:0000466	maturation of 5.8S rRNA from tricistronic rRNA transcript (SSU-rRNA, 5.8S rRNA, LSU-rRNA)	-8.12472	-5.29964	5393,5394,9875,10171,23481,65095	EXOSC9,EXOSC10,URB1,RCL1,PES1,KRI1	6/24
10_Member	GO Cellular Components	GO:0030686	90S preribosome	-6.0638	-3.47283	5822,23481,26155,65095,79050	PWP2,PES1,NOC2L,KRI1,NOC4L	5/28
