# Supplementary material for: Enhanced hybridization-proximity labeling discovers protein interactomes of single RNA molecules
Source: Nat Commun. 2025 Oct 20;16:9257. doi: 10.1038/s41467-025-64282-5 (PMC12537909; doi:10.1038/s41467-025-64282-5)
Supplement: Supplementary file 6 — Supplementary Data 4 [file 41467_2025_64282_MOESM6_ESM.xlsx]

## Sheet: Suppl. Data 4, description
Supplementary Data 4: ACTB transcription-proximal proteome identified by enhanced HyPro-MS.
Proteins were shortlisted using the DEP package (Zhang X, Smits AH, van Tilburg GB, Ovaa H, Huber W, Vermeulen M. Nat Protoc 13, 530-550 (2018); https://bioconductor.org/packages/release/bioc/html/DEP.html), without adjustment of moderated t-test P-values for multiple testing. See Methods for details.

## Sheet: Suppl. Data 4
Protein name	UniProt ID	Log2(fold enrichment vs. control)	Enrichment P-value	Enrichment Z-score
SFSWAP	Q12872	3.35147	5.81e-07	2.96307
USO1	O60763	2.5028	1.04e-06	2.81189
TMX1	Q9H3N1	5.9006	1.25e-06	2.76561
CLNS1A	P54105	2.84514	1.33e-06	2.74984
NF1	P21359	2.68139	1.72e-06	2.68321
USP39	Q53GS9	3.04439	4.77e-06	2.41942
GATAD2B	Q8WXI9	5.28931	8.36e-06	2.27439
RPA1	P27694	2.31623	8.61e-06	2.2667
SF3A2	Q15428	2.68848	1.02e-05	2.22401
BUD23	O43709	3.58215	1.36e-05	2.14789
MAGOH	P61326	3.01271	2.65e-05	1.97604
NUP88	Q99567	3.30866	2.8e-05	1.96201
DBR1	Q9UK59	2.37626	3.13e-05	1.9334
TERF2IP	Q9NYB0	3.09215	4.11e-05	1.86306
RAC1	P63000	3.14696	4.19e-05	1.85826
TMEM109	Q9BVC6	3.89171	4.44e-05	1.84321
SMC2	O95347	1.39228	5.75e-05	1.77612
COPG1	Q9Y678	2.52206	6.46e-05	1.7464
C7orf50	Q9BRJ6	2.06575	6.84e-05	1.73155
DNTT	P04053	8.11579	7.99e-05	1.69146
RPAP1	Q9BWH6	1.72496	8.13e-05	1.68678
RANGAP1	P46060	2.38674	8.74e-05	1.66803
LARS1	Q9P2J5	1.75912	0.0001	1.63318
NUP155	O75694	2.05549	0.000111	1.60686
EIF4H	Q15056	2.2645	0.000111	1.60653
SEC13	P55735	3.09142	0.000157	1.51626
NUP62	P37198	2.59993	0.000173	1.49136
NUP43	Q8NFH3	2.09951	0.000241	1.40602
AP3B1	O00203	1.9387	0.000253	1.3937
SLC16A3	O15427	2.02885	0.000261	1.38524
GNAQ	P50148	1.83669	0.000274	1.37278
AAAS	Q9NRG9	1.99442	0.000289	1.35916
EXOC4	Q96A65	1.6711	0.00034	1.31729
CPNE1	Q99829	1.98565	0.000401	1.27483
RPP30	P78346	1.60733	0.000412	1.26779
NCLN	Q969V3	2.40893	0.000424	1.26016
MYO1E	Q12965	1.99172	0.000435	1.25348
PKP2	Q99959	1.87445	0.000639	1.15429
PSMD11	O00231	1.11956	0.000681	1.13789
STAT3	P40763	1.59011	0.00076	1.10955
STK24	Q9Y6E0	1.83593	0.000769	1.10648
PPP4R1	Q8TF05	2.46911	0.000844	1.08256
MEN1	O00255	2.15189	0.000962	1.04864
TARBP1	Q13395	1.60918	0.00103496	1.02978
POR	P16435	0.988682	0.00106926	1.02136
SNRNP70	P08621	2.57599	0.0010863	1.01727
SEC24A	O95486	1.03349	0.00109595	1.01499
