# Supplementary material for: Enhanced hybridization-proximity labeling discovers protein interactomes of single RNA molecules
Source: Nat Commun. 2025 Oct 20;16:9257. doi: 10.1038/s41467-025-64282-5 (PMC12537909; doi:10.1038/s41467-025-64282-5)
Supplement: Supplementary file 7 — Supplementary Data 5 [file 41467_2025_64282_MOESM7_ESM.xlsx]

## Sheet: Suppl. Data 5, description
Supplementary Data 5: Metascape analysis of proteins associated with ACTB transcription sites in HeLa cell nuclei.
Functional annotation of nuclear proteins identified by enhanced HyPro-MS was performed using Metascape (Zhou Y, et al. Nat Commun 10, 1523 (2019); https://metascape.org), incorporating GO Biological Processes, GO Cellular Components, and DisGeNET terms and maintaining QC as part of the enrichment calculations. Enrichment P-values were calculated using a one-sided hypergeometric test. Q-values ar…

## Sheet: Suppl. Data 5
GroupID	Category	Term	Description	Log10(p-value)	Log10(q-value)	Genes	Symbols	InTerm_InList
1_Summary	GO Biological Processes	GO:0006913	nucleocytoplasmic transport	-11.3379	-6.95151	4116,4763,4927,5905,6396,6774,8086,9631,23636,348995,2776,8904,9123,79073,8546,8615,10802,22820,6117,54386,56926	MAGOH,NF1,NUP88,RANGAP1,SEC13,STAT3,AAAS,NUP155,NUP62,NUP43,GNAQ,CPNE1,SLC16A3,TMEM109,AP3B1,USO1,SEC24A,COPG1,RPA1,TERF2IP,NCLN	21/-
1_Member	GO Biological Processes	GO:0006913	nucleocytoplasmic transport	-11.3379	-6.95151	4116,4763,4927,5905,6396,6774,8086,9631,23636,348995	MAGOH,NF1,NUP88,RANGAP1,SEC13,STAT3,AAAS,NUP155,NUP62,NUP43	10/249
1_Member	GO Biological Processes	GO:0051169	nuclear transport	-11.3207	-6.95151	4116,4763,4927,5905,6396,6774,8086,9631,23636,348995	MAGOH,NF1,NUP88,RANGAP1,SEC13,STAT3,AAAS,NUP155,NUP62,NUP43	10/250
1_Member	GO Cellular Components	GO:0005643	nuclear pore	-9.80886	-5.61581	4927,5905,6396,8086,9631,23636,348995	NUP88,RANGAP1,SEC13,AAAS,NUP155,NUP62,NUP43	7/97
1_Member	GO Cellular Components	GO:0005635	nuclear envelope	-9.64272	-5.5746	2776,4927,5905,6396,8086,8904,9123,9631,23636,79073,348995	GNAQ,NUP88,RANGAP1,SEC13,AAAS,CPNE1,SLC16A3,NUP155,NUP62,TMEM109,NUP43	11/501
1_Member	GO Biological Processes	GO:0051028	mRNA transport	-8.91039	-4.93918	4116,4927,6396,8086,9631,23636,348995	MAGOH,NUP88,SEC13,AAAS,NUP155,NUP62,NUP43	7/130
1_Member	GO Biological Processes	GO:0050657	nucleic acid transport	-8.35711	-4.55155	4116,4927,6396,8086,9631,23636,348995	MAGOH,NUP88,SEC13,AAAS,NUP155,NUP62,NUP43	7/156
1_Member	GO Biological Processes	GO:0050658	RNA transport	-8.35711	-4.55155	4116,4927,6396,8086,9631,23636,348995	MAGOH,NUP88,SEC13,AAAS,NUP155,NUP62,NUP43	7/156
1_Member	GO Biological Processes	GO:0051236	establishment of RNA localization	-8.31863	-4.55155	4116,4927,6396,8086,9631,23636,348995	MAGOH,NUP88,SEC13,AAAS,NUP155,NUP62,NUP43	7/158
1_Member	GO Biological Processes	GO:0006403	RNA localization	-7.94285	-4.26923	4116,4927,6396,8086,9631,23636,348995	MAGOH,NUP88,SEC13,AAAS,NUP155,NUP62,NUP43	7/179
1_Member	GO Biological Processes	GO:0006886	intracellular protein transport	-7.93941	-4.26923	4763,4927,6396,6774,8546,8615,9631,10802,22820,23636	NF1,NUP88,SEC13,STAT3,AP3B1,USO1,NUP155,SEC24A,COPG1,NUP62	10/558
1_Member	GO Biological Processes	GO:0034504	protein localization to nucleus	-7.74834	-4.14541	4763,4927,5905,6396,6774,9631,23636	NF1,NUP88,RANGAP1,SEC13,STAT3,NUP155,NUP62	7/191
1_Member	GO Biological Processes	GO:0033365	protein localization to organelle	-7.73641	-4.14541	4763,4927,5905,6117,6396,6774,8546,9631,23636,54386,56926	NF1,NUP88,RANGAP1,RPA1,SEC13,STAT3,AP3B1,NUP155,NUP62,TERF2IP,NCLN	11/764
1_Member	GO Biological Processes	GO:0006606	protein import into nucleus	-7.63176	-4.07553	4763,4927,6396,6774,9631,23636	NF1,NUP88,SEC13,STAT3,NUP155,NUP62	6/114
1_Member	GO Cellular Components	GO:0031965	nuclear membrane	-7.56308	-4.03904	2776,5905,8086,8904,9123,9631,23636,79073	GNAQ,RANGAP1,AAAS,CPNE1,SLC16A3,NUP155,NUP62,TMEM109	8/315
1_Member	GO Biological Processes	GO:0051170	import into nucleus	-7.51995	-4.02587	4763,4927,6396,6774,9631,23636	NF1,NUP88,SEC13,STAT3,NUP155,NUP62	6/119
1_Member	GO Biological Processes	GO:0015931	nucleobase-containing compound transport	-7.26001	-3.79396	4116,4927,6396,8086,9631,23636,348995	MAGOH,NUP88,SEC13,AAAS,NUP155,NUP62,NUP43	7/225
1_Member	GO Biological Processes	GO:0072594	establishment of protein localization to organelle	-5.93213	-2.58418	4763,4927,6396,6774,8546,9631,23636	NF1,NUP88,SEC13,STAT3,AP3B1,NUP155,NUP62	7/354
1_Member	GO Biological Processes	GO:0051168	nuclear export	-5.70184	-2.37409	4116,4927,5905,9631,23636	MAGOH,NUP88,RANGAP1,NUP155,NUP62	5/133
1_Member	GO Biological Processes	GO:0006405	RNA export from nucleus	-5.02979	-1.80301	4116,4927,9631,23636	MAGOH,NUP88,NUP155,NUP62	4/85
1_Member	GO Biological Processes	GO:0006406	mRNA export from nucleus	-3.78851	-0.799581	4116,4927,9631	MAGOH,NUP88,NUP155	3/68
2_Summary	GO Biological Processes	GO:0000377	RNA splicing, via transesterification reactions with bulged adenosine as nucleophile	-6.66759	-3.2527	1207,4116,6433,6625,8175,10713,51163,6774,8546,4927,10556,114049,57459,348995	CLNS1A,MAGOH,SFSWAP,SNRNP70,SF3A2,USP39,DBR1,STAT3,AP3B1,NUP88,RPP30,BUD23,GATAD2B,NUP43	14/-
2_Member	GO Biological Processes	GO:0000377	RNA splicing, via transesterification reactions with bulged adenosine as nucleophile	-6.66759	-3.2527	1207,4116,6433,6625,8175,10713,51163	CLNS1A,MAGOH,SFSWAP,SNRNP70,SF3A2,USP39,DBR1	7/275
2_Member	GO Biological Processes	GO:0000398	mRNA splicing, via spliceosome	-6.66759	-3.2527	1207,4116,6433,6625,8175,10713,51163	CLNS1A,MAGOH,SFSWAP,SNRNP70,SF3A2,USP39,DBR1	7/275
2_Member	GO Biological Processes	GO:0000375	RNA splicing, via transesterification reactions	-6.62522	-3.2338	1207,4116,6433,6625,8175,10713,51163	CLNS1A,MAGOH,SFSWAP,SNRNP70,SF3A2,USP39,DBR1	7/279
2_Member	GO Biological Processes	GO:0016071	mRNA metabolic process	-6.28839	-2.91925	1207,4116,6433,6625,6774,8175,8546,10713,51163	CLNS1A,MAGOH,SFSWAP,SNRNP70,STAT3,SF3A2,AP3B1,USP39,DBR1	9/639
2_Member	GO Biological Processes	GO:0008380	RNA splicing	-5.52426	-2.2343	1207,4116,6433,6625,8175,10713,51163	CLNS1A,MAGOH,SFSWAP,SNRNP70,SF3A2,USP39,DBR1	7/408
2_Member	GO Biological Processes	GO:0022613	ribonucleoprotein complex biogenesis	-5.03389	-1.80301	1207,4927,6433,8175,10556,10713,114049	CLNS1A,NUP88,SFSWAP,SF3A2,RPP30,USP39,BUD23	7/485
2_Member	GO Biological Processes	GO:0006397	mRNA processing	-5.01078	-1.80301	1207,4116,6433,6625,8175,10713,51163	CLNS1A,MAGOH,SFSWAP,SNRNP70,SF3A2,USP39,DBR1	7/489
2_Member	GO Cellular Components	GO:0005681	spliceosomal complex	-4.75636	-1.6047	1207,4116,6625,8175,10713	CLNS1A,MAGOH,SNRNP70,SF3A2,USP39	5/208
2_Member	GO Biological Processes	GO:0048024	regulation of mRNA splicing, via spliceosome	-4.5563	-1.44243	1207,4116,6433,6625	CLNS1A,MAGOH,SFSWAP,SNRNP70	4/112
2_Member	GO Cellular Components	GO:0120114	Sm-like protein family complex	-4.46739	-1.36542	1207,6625,8175,10713	CLNS1A,SNRNP70,SF3A2,USP39	4/118
2_Member	GO Biological Processes	GO:0050684	regulation of mRNA processing	-4.25167	-1.18356	1207,4116,6433,6625	CLNS1A,MAGOH,SFSWAP,SNRNP70	4/134
2_Member	GO Biological Processes	GO:0043484	regulation of RNA splicing	-3.70206	-0.730861	1207,4116,6433,6625	CLNS1A,MAGOH,SFSWAP,SNRNP70	4/186
2_Member	GO Biological Processes	GO:0022618	protein-RNA complex assembly	-3.37357	-0.461861	1207,6433,8175,10713	CLNS1A,SFSWAP,SF3A2,USP39	4/227
2_Member	GO Cellular Components	GO:0016607	nuclear speck	-3.34949	-0.461861	4116,6625,8175,57459,348995	MAGOH,SNRNP70,SF3A2,GATAD2B,NUP43	5/415
2_Member	GO Biological Processes	GO:0000245	spliceosomal complex assembly	-3.3467	-0.461861	6433,8175,10713	SFSWAP,SF3A2,USP39	3/96
2_Member	GO Cellular Components	GO:0097525	spliceosomal snRNP complex	-3.3467	-0.461861	6625,8175,10713	SNRNP70,SF3A2,USP39	3/96
2_Member	GO Biological Processes	GO:0071826	protein-RNA complex organization	-3.30309	-0.425312	1207,6433,8175,10713	CLNS1A,SFSWAP,SF3A2,USP39	4/237
2_Member	GO Cellular Components	GO:0030532	small nuclear ribonucleoprotein complex	-3.221	-0.38334	6625,8175,10713	SNRNP70,SF3A2,USP39	3/106
2_Member	GO Biological Processes	GO:1903311	regulation of mRNA metabolic process	-2.46137	0	1207,4116,6433,6625	CLNS1A,MAGOH,SFSWAP,SNRNP70	4/402
3_Summary	GO Cellular Components	GO:0098687	chromosomal region	-5.55243	-2.24398	4221,5905,6117,6396,54386,57459,348995,1791,79073	MEN1,RANGAP1,RPA1,SEC13,TERF2IP,GATAD2B,NUP43,DNTT,TMEM109	9/-
3_Member	GO Cellular Components	GO:0098687	chromosomal region	-5.55243	-2.24398	4221,5905,6117,6396,54386,57459,348995	MEN1,RANGAP1,RPA1,SEC13,TERF2IP,GATAD2B,NUP43	7/404
3_Member	GO Cellular Components	GO:0000781	chromosome, telomeric region	-3.82261	-0.82454	4221,6117,54386,57459	MEN1,RPA1,TERF2IP,GATAD2B	4/173
3_Member	GO Biological Processes	GO:0071897	DNA biosynthetic process	-3.40087	-0.471062	1791,6117,54386	DNTT,RPA1,TERF2IP	3/92
3_Member	GO Biological Processes	GO:0006974	DNA damage response	-2.15416	0	1791,4221,6117,54386,79073	DNTT,MEN1,RPA1,TERF2IP,TMEM109	5/781
4_Summary	DisGeNET	C0431128	Papillary craniopharyngioma	-5.49571	-2.22348	2776,4763,5879,6774,4221,54386,60412,8428,79073,23636,8546,51520,6396,1791,9631,26015,4643,8904,9123	GNAQ,NF1,RAC1,STAT3,MEN1,TERF2IP,EXOC4,STK24,TMEM109,NUP62,AP3B1,LARS1,SEC13,DNTT,NUP155,RPAP1,MYO1E,CPNE1,SLC16A3	19/-
4_Member	DisGeNET	C0431128	Papillary craniopharyngioma	-5.49571	-2.22348	2776,4763,5879,6774	GNAQ,NF1,RAC1,STAT3	4/65
4_Member	DisGeNET	C0027832	Neurofibromatosis 2	-4.34253	-1.26342	4221,4763,5879,6774	MEN1,NF1,RAC1,STAT3	4/127
4_Member	DisGeNET	C0346302	Growth Hormone-Secreting Pituitary Adenoma	-3.95044	-0.923718	4221,4763,6774	MEN1,NF1,STAT3	3/60
4_Member	GO Biological Processes	GO:0045936	negative regulation of phosphate metabolic process	-3.5507	-0.607607	2776,4221,4763,6774,54386	GNAQ,MEN1,NF1,STAT3,TERF2IP	5/375
4_Member	GO Biological Processes	GO:0010563	negative regulation of phosphorus metabolic process	-3.54538	-0.607607	2776,4221,4763,6774,54386	GNAQ,MEN1,NF1,STAT3,TERF2IP	5/376
4_Member	DisGeNET	C0751690	Malignant Peripheral Nerve Sheath Tumor	-3.14627	-0.321193	4763,5879,6774,60412	NF1,RAC1,STAT3,EXOC4	4/261
4_Member	DisGeNET	C0041341	Tuberous Sclerosis	-2.98198	-0.198332	4221,4763,6774,54386	MEN1,NF1,STAT3,TERF2IP	4/289
4_Member	DisGeNET	C0040100	Thymoma	-2.97091	-0.198332	4221,6774,8428,79073	MEN1,STAT3,STK24,TMEM109	4/291
4_Member	DisGeNET	C0278883	Metastatic melanoma	-2.9702	-0.198332	2776,4221,6774,23636,54386	GNAQ,MEN1,STAT3,NUP62,TERF2IP	5/504
4_Member	GO Biological Processes	GO:0001933	negative regulation of protein phosphorylation	-2.96541	-0.198332	2776,4221,4763,54386	GNAQ,MEN1,NF1,TERF2IP	4/292
4_Member	DisGeNET	C0162678	Neurofibromatoses	-2.91687	-0.170981	4221,4763,6774	MEN1,NF1,STAT3	3/135
4_Member	DisGeNET	C0042963	Vomiting	-2.90623	-0.16548	4221,4763,6774,8546	MEN1,NF1,STAT3,AP3B1	4/303
4_Member	GO Biological Processes	GO:0042326	negative regulation of phosphorylation	-2.85444	-0.128755	2776,4221,4763,54386	GNAQ,MEN1,NF1,TERF2IP	4/313
4_Member	DisGeNET	C0032002	Pituitary Diseases	-2.7611	-0.0729845	4221,4763,6774	MEN1,NF1,STAT3	3/153
4_Member	DisGeNET	C0151908	Dry skin	-2.71348	-0.0300767	2776,6774,54386	GNAQ,STAT3,TERF2IP	3/159
4_Member	GO Biological Processes	GO:0006469	negative regulation of protein kinase activity	-2.64552	0	2776,4221,4763	GNAQ,MEN1,NF1	3/168
4_Member	DisGeNET	C0032580	Adenomatous Polyposis Coli	-2.61019	0	4221,4763,5879,6774,51520	MEN1,NF1,RAC1,STAT3,LARS1	5/609
4_Member	DisGeNET	C0019562	Von Hippel-Lindau Syndrome	-2.60234	0	4221,4763,6396	MEN1,NF1,SEC13	3/174
4_Member	GO Biological Processes	GO:0033673	negative regulation of kinase activity	-2.56756	0	2776,4221,4763	GNAQ,MEN1,NF1	3/179
4_Member	GO Biological Processes	GO:0030336	negative regulation of cell migration	-2.54059	0	4763,5879,6774,8428	NF1,RAC1,STAT3,STK24	4/382
4_Member	DisGeNET	C1961099	Precursor T-Cell Lymphoblastic Leukemia-Lymphoma	-2.50591	0	1791,4763,5879,6774,9631	DNTT,NF1,RAC1,STAT3,NUP155	5/644
4_Member	DisGeNET	C0456909	Blindness	-2.49645	0	2776,4221,6774,54386	GNAQ,MEN1,STAT3,TERF2IP	4/393
4_Member	GO Biological Processes	GO:2000146	negative regulation of cell motility	-2.48075	0	4763,5879,6774,8428	NF1,RAC1,STAT3,STK24	4/397
4_Member	DisGeNET	C0027809	Neurilemmoma	-2.47548	0	4763,5879,6774	NF1,RAC1,STAT3	3/193
4_Member	DisGeNET	C1762616	Meningioma, benign, no ICD-O subtype	-2.45369	0	4221,4763,5879,6774	MEN1,NF1,RAC1,STAT3	4/404
4_Member	DisGeNET	C0278877	Adult Meningioma	-2.44987	0	4221,4763,5879,6774	MEN1,NF1,RAC1,STAT3	4/405
4_Member	GO Biological Processes	GO:0006366	transcription by RNA polymerase II	-2.43468	0	4221,6774,8546,26015	MEN1,STAT3,AP3B1,RPAP1	4/409
4_Member	GO Biological Processes	GO:0040013	negative regulation of locomotion	-2.41222	0	4763,5879,6774,8428	NF1,RAC1,STAT3,STK24	4/415
4_Member	DisGeNET	C4551683	Adrenal Gland Pheochromocytoma	-2.40851	0	4221,4763,5879,6774	MEN1,NF1,RAC1,STAT3	4/416
4_Member	GO Biological Processes	GO:0031400	negative regulation of protein modification process	-2.39378	0	2776,4221,4763,54386	GNAQ,MEN1,NF1,TERF2IP	4/420
4_Member	GO Biological Processes	GO:0030097	hemopoiesis	-2.38657	0	4221,4643,4763,6774,8546	MEN1,MYO1E,NF1,STAT3,AP3B1	5/687
4_Member	GO Biological Processes	GO:0002521	leukocyte differentiation	-2.37559	0	4221,4763,6774,8546	MEN1,NF1,STAT3,AP3B1	4/425
4_Member	GO Biological Processes	GO:0051348	negative regulation of transferase activity	-2.3729	0	2776,4221,4763	GNAQ,MEN1,NF1	3/210
4_Member	GO Biological Processes	GO:0009314	response to radiation	-2.37198	0	2776,4221,4763,79073	GNAQ,MEN1,NF1,TMEM109	4/426
4_Member	DisGeNET	C0026499	Monosomy	-2.35573	0	2776,4763,6774	GNAQ,NF1,STAT3	3/213
4_Member	GO Biological Processes	GO:1902532	negative regulation of intracellular signal transduction	-2.34181	0	4221,4763,6396,8904,23636	MEN1,NF1,SEC13,CPNE1,NUP62	5/704
4_Member	DisGeNET	C0041834	Erythema	-2.27896	0	2776,4221,6774	GNAQ,MEN1,STAT3	3/227
4_Member	DisGeNET	C3665346	Unspecified visual loss	-2.23738	0	2776,6774,54386	GNAQ,STAT3,TERF2IP	3/235
4_Member	DisGeNET	C0014474	Ependymoma	-2.19241	0	4221,4763,6774	MEN1,NF1,STAT3	3/244
4_Member	DisGeNET	C0018916	Hemangioma	-2.13521	0	2776,4221,6774	GNAQ,MEN1,STAT3	3/256
4_Member	DisGeNET	C0021670	insulinoma	-2.12597	0	4221,4763,23636	MEN1,NF1,NUP62	3/258
4_Member	DisGeNET	C0151779	Cutaneous Melanoma	-2.10808	0	2776,4763,5879,6774	GNAQ,NF1,RAC1,STAT3	4/507
4_Member	DisGeNET	C0553580	Ewings sarcoma	-2.07892	0	4221,4763,5879,6774	MEN1,NF1,RAC1,STAT3	4/517
4_Member	DisGeNET	C0238198	Gastrointestinal Stromal Tumors	-2.01977	0	4221,4763,6774,9123	MEN1,NF1,STAT3,SLC16A3	4/538
