# Supplementary material for: Enhanced hybridization-proximity labeling discovers protein interactomes of single RNA molecules
Source: Nat Commun. 2025 Oct 20;16:9257. doi: 10.1038/s41467-025-64282-5 (PMC12537909; doi:10.1038/s41467-025-64282-5)
Supplement: Supplementary file 8 — Supplementary Data 6 [file 41467_2025_64282_MOESM8_ESM.xlsx]

## Sheet: Suppl. Data 6, description
Supplementary Data 6: Proteins associated with mutant C9orf72 transcripts in C9-ALS iPSCs.
Proteins were shortlisted using the DEP package (Zhang X, Smits AH, van Tilburg GB, Ovaa H, Huber W, Vermeulen M. Nat Protoc 13, 530-550 (2018); https://bioconductor.org/packages/release/bioc/html/DEP.html), without adjustment of moderated t-test P-values for multiple testing. See Methods for details.

## Sheet: Suppl. Data 6
Protein name	UniProt ID	Log2(fold enrichment vs. control)	Enrichment P-value	Enrichment Z-score
DDX47	Q9H0S4	2.93	9.47e-06	4.87577
SRSF1	Q07955	4.72	9.62e-06	4.86836
IPO7	O95373	3.49	0.000122	3.72324
SRSF4	Q08170	1.77	0.000344	3.25554
PPP4C	P60510	2.57	0.000472	3.11313
CCAR2	Q8N163	2.65	0.00055	3.04395
SRRT	Q9BXP5	2.28	0.0012352	2.67907
HNRNPM	P52272	2.34	0.00180693	2.50753
DHX15	O43143	1.32	0.00198455	2.46525
SF3B2	Q13435	4.49	0.00321777	2.2473
CBX5	P45973	2.31	0.00341998	2.21982
SFPQ	P23246	1.17	0.00429538	2.11704
SRSF5	Q13243	1.24	0.00460684	2.08548
SUPT6H	Q7KZ85	2.58	0.00468932	2.07747
ERH	P84090	1.81	0.00504748	2.04428
SART1	O43290	2.64	0.0053189	2.02066
FUBP1	Q96AE4	2.41	0.00604741	1.96278
KHDRBS1	Q07666	2.57	0.00631897	1.94297
FUS	P35637	1.39	0.00706835	1.89243
HNRNPAB	Q99729	1.37	0.00799565	1.83684
SMARCC1	Q92922	2.37	0.00865133	1.8013
SRSF8	Q9BRL6	2.11	0.00942262	1.76279
DDX5	P17844	1.4	0.0102788	1.72357
MCM6	Q14566	2.79	0.0130438	1.61614
HNRNPK	P61978	1.2	0.0136297	1.59632
WDR18	Q9BV38	1.01	0.0145373	1.56725
RBMX	P38159	1.27	0.0146477	1.56384
ACIN1	Q9UKV3	2.76	0.0150257	1.55235
DDX39B	Q13838	1.31	0.0150939	1.55031
UBE2M	P61081	1.13	0.0152832	1.54469
SNRNP200	O75643	1.1	0.0193613	1.43803
PRPF8	Q6P2Q9	1.37	0.0199315	1.42494
H2AC20	Q16777	1.94	0.0199741	1.42398
NASP	P49321	1.08	0.0219636	1.38116
YLPM1	P49750	1.4	0.0250455	1.32194
HNRNPA3	P51991	0.738	0.0253987	1.31563
MATR3	P43243	1.11	0.027766	1.27544
PGRMC1	O00264	1.64	0.0290694	1.25476
RPF2	Q9H7B2	1.45	0.0321704	1.20905
DDX50	Q9BQ39	1.63	0.037115	1.14457
HNRNPH3	P31942	3.11	0.0375285	1.13958
WDR12	Q9GZL7	1.49	0.0390957	1.12113
PUF60	Q9UHX1	1.85	0.0396556	1.11471
CDKN2AIP	Q9NXV6	1.23	0.040288	1.10758
RBM25	P49756	2.75	0.0407558	1.10237
ATP6V1A	P38606	1.52	0.0407846	1.10206
SAFB	Q15424	1.92	0.0418606	1.09031
TNPO1	Q92973	0.761	0.0429239	1.079
NONO	Q15233	0.629	0.0436438	1.0715
MCM7	P33993	0.886	0.0443597	1.06416
EWSR1	Q01844	2.37	0.049432	1.01534
