# Supplementary material for: Enhanced hybridization-proximity labeling discovers protein interactomes of single RNA molecules
Source: Nat Commun. 2025 Oct 20;16:9257. doi: 10.1038/s41467-025-64282-5 (PMC12537909; doi:10.1038/s41467-025-64282-5)
Supplement: Supplementary file 9 — Supplementary Data 7 [file 41467_2025_64282_MOESM9_ESM.xlsx]

## Sheet: Suppl. Data 7, description
Supplementary Data 7: Proteins consistently interacting with synthetic G4C2 repeat-containing transcripts in published studies.
The table was populated using the following datasets and shortlisting approaches, keeping interactors identified in at least 2 studies:
Dataset	Type of experiment	Shortlisting approach
Cooper-Knock J, et al. Brain 137, 2040-2051 (2014).	RNA Pulldown	The shortlist of G4C2 interactors is taken directly from the paper
Haeusler AR, et al. Nature 507, 195-200 (2014).	RNA Pulldown	Peptide-spectrum match (PSM) of G4C2 interactors >1.5-fold higher in sense vs antisense pulldown
Donnelly CJ, et al. Neuron 80, 415-428 (2013).	Protein array	Z-score of G4C2 interactors in sense G4C2 pulldown is consistently higher than in scrambled control
Mori K, et al. Acta Neuropathol 125, 413-423 (2013).	RNA Pulldown	Quantitative value fo G4C2 interactors is >1.5-fold higher in sense G4C2 pulldown compared to A4C2 pulldown and competition experiment with non-biotinylated G4C2 RNA
Xu Z, et al. Proc Natl Acad Sci U S A 110, 7778-7783 (2013).	RNA Pulldown	The shortlist of G4C2 interactors is taken directly from the paper

## Sheet: Suppl. Data 7
Protein name	Uniprot ID	Cooper-Knock et al., 2014	Haeusler et al., 2014	Donnelly et al., 2013	Mori et al., 2013	Xu I., 2013	Number of studies where the protein is shortlisted (≥2)
DDX17	Q92841	FALSE	TRUE	FALSE	TRUE	FALSE	2
DDX21	Q9NR30	FALSE	TRUE	FALSE	TRUE	FALSE	2
DDX41	Q9UJV9	FALSE	FALSE	TRUE	TRUE	FALSE	2
DDX5	P17844	FALSE	TRUE	FALSE	TRUE	FALSE	2
DDX50	Q9BQ39	FALSE	TRUE	FALSE	TRUE	FALSE	2
DHX9	Q08211	FALSE	TRUE	FALSE	TRUE	FALSE	2
EIF4A3	P38919	FALSE	TRUE	FALSE	TRUE	FALSE	2
EWSR1	Q01844	TRUE	TRUE	FALSE	FALSE	FALSE	2
FUS	P35637	TRUE	FALSE	FALSE	TRUE	FALSE	2
GPKOW	Q92917	FALSE	FALSE	TRUE	TRUE	FALSE	2
HNRNPA0	Q13151	TRUE	FALSE	FALSE	TRUE	FALSE	2
HNRNPA1	P09651	TRUE	FALSE	FALSE	TRUE	FALSE	2
HNRNPA2B1	P22626	TRUE	FALSE	FALSE	TRUE	FALSE	2
HNRNPA3	P51991	TRUE	FALSE	FALSE	TRUE	FALSE	2
HNRNPAB	Q99729	TRUE	FALSE	FALSE	TRUE	FALSE	2
HNRNPC	P07910	TRUE	FALSE	FALSE	TRUE	TRUE	3
HNRNPD	Q14103	TRUE	FALSE	FALSE	TRUE	FALSE	2
HNRNPDL	O14979	TRUE	FALSE	FALSE	TRUE	FALSE	2
HNRNPF	P52597	TRUE	TRUE	FALSE	FALSE	FALSE	2
HNRNPH2	P55795	TRUE	TRUE	FALSE	FALSE	FALSE	2
HNRNPH3	P31942	TRUE	TRUE	FALSE	TRUE	TRUE	4
HNRNPL	P14866	FALSE	TRUE	FALSE	TRUE	FALSE	2
HNRNPM	P52272	FALSE	TRUE	FALSE	TRUE	FALSE	2
HNRNPR	O43390	TRUE	FALSE	FALSE	TRUE	FALSE	2
HNRNPU	Q00839	TRUE	TRUE	FALSE	TRUE	FALSE	3
HNRNPUL2	Q1KMD3	FALSE	TRUE	FALSE	TRUE	FALSE	2
ILF2	Q12905	TRUE	FALSE	FALSE	TRUE	TRUE	3
ILF3	Q12906	TRUE	FALSE	FALSE	TRUE	FALSE	2
LMNA	P02545	FALSE	TRUE	FALSE	TRUE	FALSE	2
LMNB1	P20700	FALSE	TRUE	FALSE	TRUE	FALSE	2
MATR3	P43243	FALSE	TRUE	FALSE	TRUE	FALSE	2
NCL	P19338	TRUE	TRUE	FALSE	FALSE	FALSE	2
NONO	Q15233	FALSE	TRUE	FALSE	TRUE	FALSE	2
PCBP1	Q15365	FALSE	FALSE	FALSE	TRUE	TRUE	2
PCBP2	Q15366	FALSE	FALSE	FALSE	TRUE	TRUE	2
PSIP1	O75475	TRUE	TRUE	FALSE	FALSE	FALSE	2
PTBP1	P26599	FALSE	FALSE	TRUE	TRUE	FALSE	2
RALY	Q9UKM9	FALSE	FALSE	FALSE	TRUE	TRUE	2
RBMX	P38159	TRUE	FALSE	FALSE	TRUE	FALSE	2
RPL10A	P62906	FALSE	TRUE	TRUE	FALSE	FALSE	2
RPL22	P35268	TRUE	TRUE	FALSE	FALSE	FALSE	2
RPL26	P61254	TRUE	TRUE	FALSE	FALSE	FALSE	2
RPL7	P18124	FALSE	TRUE	TRUE	FALSE	FALSE	2
RPS17	P08708	FALSE	TRUE	TRUE	FALSE	FALSE	2
RPS3A	P61247	FALSE	TRUE	FALSE	TRUE	FALSE	2
SF3B1	O75533	FALSE	TRUE	FALSE	TRUE	FALSE	2
SF3B2	Q13435	FALSE	TRUE	FALSE	TRUE	FALSE	2
SF3B3	Q15393	FALSE	TRUE	FALSE	TRUE	FALSE	2
SFPQ	P23246	TRUE	TRUE	FALSE	TRUE	FALSE	3
SNRPB	P14678	FALSE	TRUE	FALSE	TRUE	FALSE	2
SRRT	Q9BXP5	FALSE	TRUE	FALSE	TRUE	FALSE	2
SRSF1	Q07955	TRUE	TRUE	FALSE	FALSE	FALSE	2
SRSF7	Q16629	TRUE	FALSE	FALSE	TRUE	FALSE	2
SRSF9	Q13242	TRUE	FALSE	FALSE	TRUE	FALSE	2
SYNCRIP	O60506	TRUE	FALSE	FALSE	TRUE	FALSE	2
TARDBP	Q13148	FALSE	FALSE	FALSE	TRUE	TRUE	2
U2AF2	P26368	TRUE	FALSE	FALSE	TRUE	FALSE	2
XRCC5	P13010	TRUE	FALSE	FALSE	TRUE	FALSE	2
XRCC6	P12956	TRUE	FALSE	FALSE	TRUE	FALSE	2
