# Supplementary material for: Enhanced hybridization-proximity labeling discovers protein interactomes of single RNA molecules
Source: Nat Commun. 2025 Oct 20;16:9257. doi: 10.1038/s41467-025-64282-5 (PMC12537909; doi:10.1038/s41467-025-64282-5)
Supplement: Supplementary file 10 — Supplementary Data 8 [file 41467_2025_64282_MOESM10_ESM.xlsx]

## Sheet: Suppl. Data 8, description
Supplementary Data 8: Metascape analysis of proteins associated with mutant C9orf72 transcripts in C9-ALS iPSC nuclei.
Functional annotation of nuclear proteins identified by enhanced HyPro-MS was performed using Metascape (Zhou Y, et al. Nat Commun 10, 1523 (2019); https://metascape.org), incorporating GO Biological Processes, GO Cellular Components, and DisGeNET terms and maintaining QC as part of the enrichment calculations. Enrichment P-values were calculated using a one-sided hypergeometric test. Q-values ar…

## Sheet: Suppl. Data 8
GroupID	Category	Term	Description	Log10(p-value)	Log10(q-value)	Genes	Symbols	InTerm_InList
1_Summary	GO Biological Processes	GO:0008380	RNA splicing	-32.8481	-28.2958	1655,1665,2521,3189,3190,4670,4841,6421,6426,6429,6430,6830,7919,9092,10594,10929,10992,22827,22985,23020,27316,51202,57805,58517,220988,10657,51593,3182,56252	DDX5,DHX15,FUS,HNRNPH3,HNRNPK,HNRNPM,NONO,SFPQ,SRSF1,SRSF4,SRSF5,SUPT6H,DDX39B,SART1,PRPF8,SRSF8,SF3B2,PUF60,ACIN1,SNRNP200,RBMX,DDX47,CCAR2,RBM25,HNRNPA3,KHDRBS1,SRRT,HNRNPAB,YLPM1	29/-
1_Member	GO Biological Processes	GO:0008380	RNA splicing	-32.8481	-28.2958	1655,1665,2521,3189,3190,4670,4841,6421,6426,6429,6430,6830,7919,9092,10594,10929,10992,22827,22985,23020,27316,51202,57805,58517,220988	DDX5,DHX15,FUS,HNRNPH3,HNRNPK,HNRNPM,NONO,SFPQ,SRSF1,SRSF4,SRSF5,SUPT6H,DDX39B,SART1,PRPF8,SRSF8,SF3B2,PUF60,ACIN1,SNRNP200,RBMX,DDX47,CCAR2,RBM25,HNRNPA3	25/408
1_Member	GO Biological Processes	GO:0006397	mRNA processing	-32.6649	-28.2958	1655,1665,3189,3190,4670,4841,6421,6426,6429,6430,6830,7919,9092,10594,10657,10929,10992,22827,22985,23020,27316,51202,51593,57805,58517,220988	DDX5,DHX15,HNRNPH3,HNRNPK,HNRNPM,NONO,SFPQ,SRSF1,SRSF4,SRSF5,SUPT6H,DDX39B,SART1,PRPF8,KHDRBS1,SRSF8,SF3B2,PUF60,ACIN1,SNRNP200,RBMX,DDX47,SRRT,CCAR2,RBM25,HNRNPA3	26/489
1_Member	GO Biological Processes	GO:0016071	mRNA metabolic process	-31.3456	-27.1526	1655,1665,3182,3189,3190,4670,4841,6421,6426,6429,6430,6830,7919,9092,10594,10657,10929,10992,22827,22985,23020,27316,51202,51593,57805,58517,220988	DDX5,DHX15,HNRNPAB,HNRNPH3,HNRNPK,HNRNPM,NONO,SFPQ,SRSF1,SRSF4,SRSF5,SUPT6H,DDX39B,SART1,PRPF8,KHDRBS1,SRSF8,SF3B2,PUF60,ACIN1,SNRNP200,RBMX,DDX47,SRRT,CCAR2,RBM25,HNRNPA3	27/639
1_Member	GO Biological Processes	GO:0000377	RNA splicing, via transesterification reactions with bulged adenosine as nucleophile	-23.6822	-19.711	1655,1665,3189,3190,4670,6421,6426,6429,6430,7919,9092,10594,10929,10992,22827,23020,27316,220988	DDX5,DHX15,HNRNPH3,HNRNPK,HNRNPM,SFPQ,SRSF1,SRSF4,SRSF5,DDX39B,SART1,PRPF8,SRSF8,SF3B2,PUF60,SNRNP200,RBMX,HNRNPA3	18/275
1_Member	GO Biological Processes	GO:0000398	mRNA splicing, via spliceosome	-23.6822	-19.711	1655,1665,3189,3190,4670,6421,6426,6429,6430,7919,9092,10594,10929,10992,22827,23020,27316,220988	DDX5,DHX15,HNRNPH3,HNRNPK,HNRNPM,SFPQ,SRSF1,SRSF4,SRSF5,DDX39B,SART1,PRPF8,SRSF8,SF3B2,PUF60,SNRNP200,RBMX,HNRNPA3	18/275
1_Member	GO Biological Processes	GO:0000375	RNA splicing, via transesterification reactions	-23.5675	-19.6755	1655,1665,3189,3190,4670,6421,6426,6429,6430,7919,9092,10594,10929,10992,22827,23020,27316,220988	DDX5,DHX15,HNRNPH3,HNRNPK,HNRNPM,SFPQ,SRSF1,SRSF4,SRSF5,DDX39B,SART1,PRPF8,SRSF8,SF3B2,PUF60,SNRNP200,RBMX,HNRNPA3	18/279
1_Member	GO Cellular Components	GO:0005681	spliceosomal complex	-16.7169	-12.8918	1655,1665,3189,3190,4670,6426,7919,9092,10594,10992,23020,27316,220988	DDX5,DHX15,HNRNPH3,HNRNPK,HNRNPM,SRSF1,DDX39B,SART1,PRPF8,SF3B2,SNRNP200,RBMX,HNRNPA3	13/208
1_Member	GO Cellular Components	GO:0016607	nuclear speck	-15.7594	-11.9924	1655,1665,4841,6421,6426,6429,6430,7919,9092,10594,10929,10992,22985,56252,58517	DDX5,DHX15,NONO,SFPQ,SRSF1,SRSF4,SRSF5,DDX39B,SART1,PRPF8,SRSF8,SF3B2,ACIN1,YLPM1,RBM25	15/415
1_Member	GO Cellular Components	GO:0071013	catalytic step 2 spliceosome	-15.3882	-11.6722	1655,3190,4670,6426,9092,10594,10992,23020,27316,220988	DDX5,HNRNPK,HNRNPM,SRSF1,SART1,PRPF8,SF3B2,SNRNP200,RBMX,HNRNPA3	10/91
2_Summary	GO Biological Processes	GO:0043484	regulation of RNA splicing	-12.2186	-8.5484	1655,2521,3189,3190,6426,6429,10657,22827,27316,58517,6294,6830,3182	DDX5,FUS,HNRNPH3,HNRNPK,SRSF1,SRSF4,KHDRBS1,PUF60,RBMX,RBM25,SAFB,SUPT6H,HNRNPAB	13/-
2_Member	GO Biological Processes	GO:0043484	regulation of RNA splicing	-12.2186	-8.5484	1655,2521,3189,3190,6426,6429,10657,22827,27316,58517	DDX5,FUS,HNRNPH3,HNRNPK,SRSF1,SRSF4,KHDRBS1,PUF60,RBMX,RBM25	10/186
2_Member	GO Biological Processes	GO:0050684	regulation of mRNA processing	-11.8971	-8.26831	1655,3190,6294,6429,6830,10657,22827,27316,58517	DDX5,HNRNPK,SAFB,SRSF4,SUPT6H,KHDRBS1,PUF60,RBMX,RBM25	9/134
2_Member	GO Biological Processes	GO:1903311	regulation of mRNA metabolic process	-10.2428	-6.68661	1655,2521,3182,3190,6294,6429,6830,10657,22827,27316,58517	DDX5,FUS,HNRNPAB,HNRNPK,SAFB,SRSF4,SUPT6H,KHDRBS1,PUF60,RBMX,RBM25	11/402
2_Member	GO Biological Processes	GO:0048024	regulation of mRNA splicing, via spliceosome	-9.10637	-5.66664	1655,3190,6429,10657,22827,27316,58517	DDX5,HNRNPK,SRSF4,KHDRBS1,PUF60,RBMX,RBM25	7/112
2_Member	GO Biological Processes	GO:0000381	regulation of alternative mRNA splicing, via spliceosome	-7.44567	-4.05426	1655,10657,22827,27316,58517	DDX5,KHDRBS1,PUF60,RBMX,RBM25	5/55
2_Member	GO Biological Processes	GO:1903312	negative regulation of mRNA metabolic process	-6.22339	-2.95116	2521,3182,3190,6429,27316	FUS,HNRNPAB,HNRNPK,SRSF4,RBMX	5/96
2_Member	GO Biological Processes	GO:0048025	negative regulation of mRNA splicing, via spliceosome	-5.23457	-2.10846	3190,6429,27316	HNRNPK,SRSF4,RBMX	3/21
2_Member	GO Biological Processes	GO:0050686	negative regulation of mRNA processing	-5.17141	-2.05754	3190,6429,27316	HNRNPK,SRSF4,RBMX	3/22
2_Member	GO Biological Processes	GO:0033119	negative regulation of RNA splicing	-4.94602	-1.84405	3190,6429,27316	HNRNPK,SRSF4,RBMX	3/26
3_Summary	GO Biological Processes	GO:0022613	ribonucleoprotein complex biogenesis	-10.658	-7.06705	6426,6430,7919,9092,10594,10992,22827,23020,51202,55759,57418,84154,1665	SRSF1,SRSF5,DDX39B,SART1,PRPF8,SF3B2,PUF60,SNRNP200,DDX47,WDR12,WDR18,RPF2,DHX15	13/-
3_Member	GO Biological Processes	GO:0022613	ribonucleoprotein complex biogenesis	-10.658	-7.06705	6426,6430,7919,9092,10594,10992,22827,23020,51202,55759,57418,84154	SRSF1,SRSF5,DDX39B,SART1,PRPF8,SF3B2,PUF60,SNRNP200,DDX47,WDR12,WDR18,RPF2	12/485
3_Member	GO Biological Processes	GO:0022618	protein-RNA complex assembly	-9.83785	-6.3138	6426,6430,7919,9092,10594,10992,22827,23020,84154	SRSF1,SRSF5,DDX39B,SART1,PRPF8,SF3B2,PUF60,SNRNP200,RPF2	9/227
3_Member	GO Biological Processes	GO:0071826	protein-RNA complex organization	-9.6718	-6.17772	6426,6430,7919,9092,10594,10992,22827,23020,84154	SRSF1,SRSF5,DDX39B,SART1,PRPF8,SF3B2,PUF60,SNRNP200,RPF2	9/237
3_Member	GO Biological Processes	GO:0000245	spliceosomal complex assembly	-7.86143	-4.44653	6426,6430,7919,10992,22827,23020	SRSF1,SRSF5,DDX39B,SF3B2,PUF60,SNRNP200	6/96
3_Member	GO Cellular Components	GO:0005684	U2-type spliceosomal complex	-6.24607	-2.95116	1665,9092,10594,10992,23020	DHX15,SART1,PRPF8,SF3B2,SNRNP200	5/95
3_Member	GO Cellular Components	GO:0097525	spliceosomal snRNP complex	-6.22339	-2.95116	7919,9092,10594,10992,23020	DDX39B,SART1,PRPF8,SF3B2,SNRNP200	5/96
3_Member	GO Cellular Components	GO:0030532	small nuclear ribonucleoprotein complex	-6.00931	-2.7705	7919,9092,10594,10992,23020	DDX39B,SART1,PRPF8,SF3B2,SNRNP200	5/106
3_Member	GO Cellular Components	GO:0071005	U2-type precatalytic spliceosome	-5.8123	-2.60452	9092,10594,10992,23020	SART1,PRPF8,SF3B2,SNRNP200	4/50
3_Member	GO Cellular Components	GO:0120114	Sm-like protein family complex	-5.77873	-2.59992	7919,9092,10594,10992,23020	DDX39B,SART1,PRPF8,SF3B2,SNRNP200	5/118
3_Member	GO Cellular Components	GO:0071011	precatalytic spliceosome	-5.7096	-2.54458	9092,10594,10992,23020	SART1,PRPF8,SF3B2,SNRNP200	4/53
3_Member	GO Biological Processes	GO:0045292	mRNA cis splicing, via spliceosome	-4.30929	-1.26237	6426,9092,23020	SRSF1,SART1,SNRNP200	3/42
3_Member	GO Cellular Components	GO:0046540	U4/U6 x U5 tri-snRNP complex	-4.21879	-1.20183	9092,10594,23020	SART1,PRPF8,SNRNP200	3/45
3_Member	GO Cellular Components	GO:0097526	spliceosomal tri-snRNP complex	-4.19002	-1.20109	9092,10594,23020	SART1,PRPF8,SNRNP200	3/46
4_Summary	GO Biological Processes	GO:0000380	alternative mRNA splicing, via spliceosome	-9.34165	-5.8756	1655,4670,6421,6426,22827,10527,10594,9092,10657,10857	DDX5,HNRNPM,SFPQ,SRSF1,PUF60,IPO7,PRPF8,SART1,KHDRBS1,PGRMC1	10/-
4_Member	GO Biological Processes	GO:0000380	alternative mRNA splicing, via spliceosome	-9.34165	-5.8756	1655,4670,6421,6426,22827	DDX5,HNRNPM,SFPQ,SRSF1,PUF60	5/24
4_Member	DisGeNET	C4505456	HIV Coinfection	-4.17529	-1.19532	6421,6426,10527,10594	SFPQ,SRSF1,IPO7,PRPF8	4/129
4_Member	DisGeNET	C0740457	Malignant neoplasm of kidney	-2.29517	0	6421,6426,9092,10657,10857	SFPQ,SRSF1,SART1,KHDRBS1,PGRMC1	5/664
4_Member	DisGeNET	C1378703	Renal carcinoma	-2.29243	0	6421,6426,9092,10657,10857	SFPQ,SRSF1,SART1,KHDRBS1,PGRMC1	5/665
4_Member	DisGeNET	C0023524	Leukoencephalopathy, Progressive Multifocal	-2.11849	0	6426,10594,10657	SRSF1,PRPF8,KHDRBS1	3/239
5_Summary	DisGeNET	C0338451	Frontotemporal dementia	-7.21973	-3.85059	2130,2521,4841,6421,6429,9782,10657,27316,220988,4176,4670,6426,57805,4175	EWSR1,FUS,NONO,SFPQ,SRSF4,MATR3,KHDRBS1,RBMX,HNRNPA3,MCM7,HNRNPM,SRSF1,CCAR2,MCM6	14/-
5_Member	DisGeNET	C0338451	Frontotemporal dementia	-7.21973	-3.85059	2130,2521,4841,6421,6429,9782,10657,27316	EWSR1,FUS,NONO,SFPQ,SRSF4,MATR3,KHDRBS1,RBMX	8/320
5_Member	DisGeNET	C0236642	Pick Disease of the Brain	-7.16823	-3.82028	2130,2521,4841,6421,6429,9782,27316	EWSR1,FUS,NONO,SFPQ,SRSF4,MATR3,RBMX	7/213
5_Member	DisGeNET	C0751072	Frontotemporal Lobar Degeneration	-6.0341	-2.77891	2130,2521,6421,9782,10657,220988	EWSR1,FUS,SFPQ,MATR3,KHDRBS1,HNRNPA3	6/195
5_Member	DisGeNET	C3811918	GRN-related frontotemporal dementia	-5.89078	-2.66777	2130,2521,9782,10657,220988	EWSR1,FUS,MATR3,KHDRBS1,HNRNPA3	5/112
5_Member	DisGeNET	C1275278	Extraskeletal Myxoid Chondrosarcoma	-4.08109	-1.11849	2130,2521,4176	EWSR1,FUS,MCM7	3/50
5_Member	DisGeNET	C0005967	Bone neoplasms	-2.67506	0	2130,2521,10657	EWSR1,FUS,KHDRBS1	3/151
5_Member	DisGeNET	C1862939	AMYOTROPHIC LATERAL SCLEROSIS 1	-2.57341	0	2130,2521,9782	EWSR1,FUS,MATR3	3/164
5_Member	DisGeNET	C1862941	Amyotrophic Lateral Sclerosis, Sporadic	-2.50799	0	2521,9782,220988	FUS,MATR3,HNRNPA3	3/173
5_Member	DisGeNET	C0085084	Motor Neuron Disease	-2.41969	0	2521,10657,220988	FUS,KHDRBS1,HNRNPA3	3/186
5_Member	DisGeNET	C4551686	Malignant neoplasm of soft tissue	-2.20235	0	2130,2521,4670,6426,57805	EWSR1,FUS,HNRNPM,SRSF1,CCAR2	5/699
5_Member	DisGeNET	C0007129	Merkel cell carcinoma	-2.18505	0	2130,4175,4176	EWSR1,MCM6,MCM7	3/226
5_Member	DisGeNET	C0027498	Nausea and vomiting	-2.03265	0	2130,2521,9782	EWSR1,FUS,MATR3	3/257
5_Member	DisGeNET	C4551687	Sarcoma of soft tissue	-2.02808	0	2130,2521,57805	EWSR1,FUS,CCAR2	3/258
6_Summary	GO Cellular Components	GO:0042382	paraspeckles	-6.42795	-3.1002	4670,4841,6421,6599,9782,27316,1655,1665,3190,10657,57805,10527,3182	HNRNPM,NONO,SFPQ,SMARCC1,MATR3,RBMX,DDX5,DHX15,HNRNPK,KHDRBS1,CCAR2,IPO7,HNRNPAB	13/-
6_Member	GO Cellular Components	GO:0042382	paraspeckles	-6.42795	-3.1002	4670,4841,6421	HNRNPM,NONO,SFPQ	3/9
6_Member	GO Cellular Components	GO:0016363	nuclear matrix	-5.60463	-2.45297	4670,4841,6421,6599,9782	HNRNPM,NONO,SFPQ,SMARCC1,MATR3	5/128
6_Member	GO Cellular Components	GO:0034399	nuclear periphery	-5.2672	-2.12851	4670,4841,6421,6599,9782	HNRNPM,NONO,SFPQ,SMARCC1,MATR3	5/150
6_Member	DisGeNET	C1300127	Perivascular Epithelioid Cell Neoplasms	-4.71084	-1.62045	4841,6421,27316	NONO,SFPQ,RBMX	3/31
6_Member	DisGeNET	C1328504	Hormone refractory prostate cancer	-3.85622	-0.902048	1655,1665,3190,4841,6421,10657,57805	DDX5,DHX15,HNRNPK,NONO,SFPQ,KHDRBS1,CCAR2	7/683
6_Member	GO Biological Processes	GO:2001242	regulation of intrinsic apoptotic signaling pathway	-3.53749	-0.615502	3190,4841,6421,57805	HNRNPK,NONO,SFPQ,CCAR2	4/189
6_Member	GO Biological Processes	GO:0042752	regulation of circadian rhythm	-3.02516	-0.154333	4841,6421,57805	NONO,SFPQ,CCAR2	3/114
6_Member	GO Biological Processes	GO:0048511	rhythmic process	-2.95115	-0.100519	1655,4841,6421,57805	DDX5,NONO,SFPQ,CCAR2	4/271
6_Member	GO Biological Processes	GO:0002218	activation of innate immune response	-2.5366	0	4841,6421,9782	NONO,SFPQ,MATR3	3/169
6_Member	GO Biological Processes	GO:0002253	activation of immune response	-2.3912	0	4841,6421,9782,10657	NONO,SFPQ,MATR3,KHDRBS1	4/387
6_Member	GO Biological Processes	GO:2001233	regulation of apoptotic signaling pathway	-2.35591	0	3190,4841,6421,57805	HNRNPK,NONO,SFPQ,CCAR2	4/396
6_Member	GO Biological Processes	GO:0045087	innate immune response	-2.05103	0	1665,4841,6421,9782,10527	DHX15,NONO,SFPQ,MATR3,IPO7	5/761
6_Member	GO Cellular Components	GO:0090575	RNA polymerase II transcription regulator complex	-2.03265	0	3182,4841,6421	HNRNPAB,NONO,SFPQ	3/257
7_Summary	DisGeNET	C1849025	Oval face	-5.79371	-2.60066	523,3190,22827,10594,23020,27316,4841,9782,6294	ATP6V1A,HNRNPK,PUF60,PRPF8,SNRNP200,RBMX,NONO,MATR3,SAFB	9/-
7_Member	DisGeNET	C1849025	Oval face	-5.79371	-2.60066	523,3190,22827	ATP6V1A,HNRNPK,PUF60	3/14
7_Member	DisGeNET	C1849367	Nasal bridge wide	-3.11908	-0.219759	523,3190,10594,22827,23020	ATP6V1A,HNRNPK,PRPF8,PUF60,SNRNP200	5/429
7_Member	DisGeNET	C0152421	Macrotia	-2.40671	0	523,3190,27316	ATP6V1A,HNRNPK,RBMX	3/188
7_Member	DisGeNET	C1848207	Poor speech	-2.28452	0	523,3190,4841	ATP6V1A,HNRNPK,NONO	3/208
7_Member	DisGeNET	C0018818	Ventricular Septal Defects	-2.24456	0	3190,4841,9782,22827	HNRNPK,NONO,MATR3,PUF60	4/426
7_Member	DisGeNET	C0423109	Upward slant of palpebral fissure	-2.23919	0	3190,4841,22827	HNRNPK,NONO,PUF60	3/216
7_Member	DisGeNET	C0017168	Gastroesophageal reflux disease	-2.17522	0	523,4841,6294,22827	ATP6V1A,NONO,SAFB,PUF60	4/446
7_Member	DisGeNET	C0026351	Moderate intellectual disability	-2.06521	0	523,22827,27316	ATP6V1A,PUF60,RBMX	3/250
