# Supplementary material for: Enhanced hybridization-proximity labeling discovers protein interactomes of single RNA molecules
Source: Nat Commun. 2025 Oct 20;16:9257. doi: 10.1038/s41467-025-64282-5 (PMC12537909; doi:10.1038/s41467-025-64282-5)
Supplement: Supplementary file 13 — Source data [file 41467_2025_64282_MOESM13_ESM.xlsx]

## Sheet: Fig.1B, assay
Fig. 1B, assay
Peroxidase chemiluminescence assay:
	HyPro enzyme		HyPro2 enzyme		Ctrl

## Sheet: Fig.1B, quant
Fig. 1B, quantification
Normalized signals from 4 repeated peroxidase assays:
	Enzyme
Repeat	HyPro	HyPro2
1	1.23634	3.31804
2	1.50285	3.1843
3	0.513893	3.76498
4	0.746918	4.12507

## Sheet: Fig.1C, assay
Fig. 1C
DIG binding-peroxidase assay, unmodified:
	HyPro enzyme		HyPro2 enzyme		Ctrl
DIG binding-peroxidase assay, with DIG-modified oligonucleotide amount (pmol) per spot indicated:
	HyPro enzyme		HyPro2 enzyme		Ctrl
DIG binding-peroxidase assay, overexposed, with DIG-modified oligonucleotide amount (pmol) per spot indicated:
	HyPro enzyme		HyPro2 enzyme		Ctrl

## Sheet: Fig.1C, quant
Fig. 1C, quantification
Normalized signals from 6 repeated DIG binding-peroxidase assays:
		DIG-oligo, pmol
Enzyme	Repeat	0	0.1	0.5	1	2.5
HyPro	1	-0.0197725	0.0230484	0.568969	1.00361	1.56414
HyPro	2	0.063572	0.00411898	0.504646	1.10469	1.65603
HyPro	3	0.041794	-0.00056743	0.632373	1.25171	1.58252
HyPro	4	-0.0230555	0.0276232	0.52984	0.76643	1.62945
HyPro	5	-0.0347506	0.073597	0.572856	0.85784	1.70204
HyPro	6	-0.0277873	0.0472494	0.683086	1.13207	2.12145
HyPro2	1	-0.00964167	0.036671	1.13972	2.29754	3.18888
HyPro2	2	-0.0186837	-0.0185918	0.992698	1.9116	2.72942
HyPro2	3	0.0857405	0.099524	1.08459	1.92998	3.63914
HyPro2	4	-0.0175253	0.0859023	1.02931	1.94878	3.30649
HyPro2	5	-0.0227679	0.097463	0.886814	1.69606	3.49468
HyPro2	6	-0.017122	0.082945	0.849175	1.58583	4.0055
Mean and SD:
DIG-oligo, pmol	HyPro, mean	HyPro2, mean	HyPro, SD	HyPro2, SD
0	8.09538e-18	0	0.0416903	0.0422188
0.1	0.0291783	0.0639856	0.0277574	0.0464513
0.5	0.581962	0.997051	0.0658993	0.112336
1	1.01939	1.89497	0.181264	0.245598
2.5	1.70927	3.39402	0.207979	0.432565

## Sheet: Fig.1E
Fig. 1E
Labeling efficiency data:
Enzyme	Repeat	Labeling efficiency, %
HyPro	1	0.0909091
HyPro	2	0.0666667
HyPro	3	0.136364
HyPro	4	0
HyPro	5	0.142857
HyPro2	1	0.307692
HyPro2	2	0.282051
HyPro2	3	0.428571
HyPro2	4	0.586207
HyPro2	5	0.5

## Sheet: Fig.1F
Fig. 1F
Labeling intensities of individual puncta:
Enzyme	Labeling intensity
HyPro	1.33
HyPro	0.247069
HyPro	1.11828
HyPro	1.98041
HyPro	0.816076
HyPro	1
HyPro	0.221787
HyPro2	10.5167
HyPro2	1.96754
HyPro2	6.78334
HyPro2	6.48897
HyPro2	4.7521
HyPro2	3.70861
HyPro2	1.90922
HyPro2	2.20616
HyPro2	4.94281
HyPro2	3.35171
HyPro2	5.08893
HyPro2	2.35116
HyPro2	9.80641
HyPro2	5.10179
HyPro2	4.49867
HyPro2	10.0074
HyPro2	4.97207
HyPro2	9.35866
HyPro2	7.35706
HyPro2	3.20016
HyPro2	3.41298
HyPro2	0.994011
HyPro2	6.88291
HyPro2	5.58658
HyPro2	3.60162
HyPro2	4.22239
HyPro2	6.61392
HyPro2	1.27796
HyPro2	1.81176
HyPro2	1.50031
HyPro2	1.27532
HyPro2	6.93231
HyPro2	3.55448
HyPro2	1.40167
HyPro2	0.951482
HyPro2	4.01269
HyPro2	1.14817
HyPro2	0.45709
HyPro2	0.551474
HyPro2	1.78165
HyPro2	5.5823
HyPro2	2.47258
HyPro2	0.502912
HyPro2	1.05751
HyPro2	2.50879
HyPro2	3.16937
HyPro2	6.7576

## Sheet: Fig.2B
Fig. 2B
Normalized intensity profiles:
	HyPro, LVB		HyPro2, LVB		HyPro, sucrose		HyPro2, sucrose		HyPro, trehalose		HyPro2, trehalose
Distance, μm	RNA-FISH	HyPro-FISH	RNA-FISH	HyPro-FISH	RNA-FISH	HyPro-FISH	RNA-FISH	HyPro-FISH	RNA-FISH	HyPro-FISH	RNA-FISH	HyPro-FISH
0	0.00837827	0	0.0099283	0.00337628	0	0	0.0127687	0	0.0106119	0	0.00941047	0
0.065	0.00817025	0	0.0099283	0.00794737	0	0	0.0128338	0	0.0106119	0	0.00941047	0
0.13	0.00780155	0.00243341	0.0099283	0.00949522	0	0	0.0151302	0	0.0106119	0	0.00941047	0
0.195	0.00856908	0.00786466	0.0099283	0.0114593	0	0	0.0210501	0	0.0106119	0	0.00941047	0
0.26	0.0081889	0.00836928	0.0099283	0.0139461	0	0	0.0236184	0	0.0106119	0	0.00941047	0
0.325	0.0107727	0.0172544	0.0099283	0.0178018	0	0	0.0246832	0	0.0106119	0	0.00941047	0.000725095
0.39	0.0109291	0.0247004	0.0099283	0.0276377	0	0	0.0255374	0	0.0106119	0	0.00941047	0.00216746
0.455	0.0109291	0.0249209	0.0099283	0.0306625	0	0	0.0255374	0	0.0106119	0	0.00941047	0.00351854
0.52	0.0109291	0.0282926	0.0116192	0.0389552	0.000116177	0	0.0260258	0	0.0106119	0	0.00992772	0.00987225
0.585	0.0109291	0.0380524	0.0201549	0.0438393	0.00595772	0	0.028257	0	0.0106119	0	0.0118371	0.0151096
0.65	0.0109291	0.0456666	0.0216958	0.0495558	0.0121024	0	0.032842	0	0.0106119	0	0.0120063	0.0125431
0.715	0.0109291	0.0528771	0.0216958	0.0601395	0.0121024	0.000430975	0.0366495	0	0.0106119	0	0.0178057	0.0171728
0.78	0.0116464	0.060282	0.0216958	0.065782	0.0121024	0.00591872	0.0379958	0	0.0106119	0	0.0217264	0.0173892
0.845	0.0147782	0.0633023	0.0230637	0.0747084	0.0121024	0.00449363	0.0394093	0	0.0106119	0	0.0222302	0.0175379
0.91	0.0204923	0.0766692	0.0315694	0.0835823	0.0124328	0.0076024	0.0446033	0	0.0125347	0	0.0222302	0.0239594
0.975	0.0206258	0.0884923	0.0334615	0.0911489	0.0207849	0.0223015	0.0482863	0	0.0151388	0.00612162	0.0238858	0.0338917
1.04	0.0219671	0.102046	0.0351065	0.103139	0.0242048	0.0300131	0.0544916	0	0.0193281	0.0176572	0.0320271	0.0347967
1.105	0.0252711	0.110453	0.0410035	0.117134	0.0242048	0.0366559	0.0597718	0.00145324	0.0212239	0.0260251	0.0350479	0.0416878
1.17	0.0309264	0.132051	0.0473876	0.130966	0.024842	0.0383108	0.0686775	0.0167846	0.0212239	0.027428	0.0374707	0.0517582
1.235	0.0370653	0.141803	0.0539623	0.149155	0.0330652	0.038328	0.0754669	0.0372747	0.0232437	0.0331464	0.0457313	0.0619982
1.3	0.042679	0.153159	0.0631581	0.167032	0.0362746	0.0568025	0.0823253	0.0419427	0.0293527	0.0479609	0.0518383	0.0746196
1.365	0.0479455	0.182722	0.0685556	0.186061	0.0417204	0.0683584	0.0931616	0.0421125	0.0318342	0.0548518	0.0629352	0.0897683
1.43	0.0512667	0.196407	0.0796206	0.204694	0.0492429	0.0793281	0.102152	0.0516624	0.0384032	0.0604715	0.0748396	0.102971
1.495	0.0585561	0.221107	0.0912239	0.232182	0.0591361	0.110312	0.111308	0.0706175	0.0466451	0.0756892	0.0907935	0.117431
1.56	0.0660707	0.238014	0.105039	0.273767	0.0738652	0.122012	0.122349	0.0902016	0.0582614	0.0936097	0.104244	0.144286
1.625	0.0759252	0.270871	0.11891	0.301208	0.0891534	0.15472	0.138159	0.109522	0.0722318	0.114731	0.126105	0.174936
1.69	0.0877768	0.315005	0.143051	0.344435	0.108555	0.184354	0.157128	0.131547	0.0929479	0.137654	0.157874	0.201456
1.755	0.102807	0.359457	0.169048	0.381004	0.137732	0.221803	0.186538	0.160819	0.120731	0.171142	0.20239	0.244268
1.82	0.12108	0.412977	0.205893	0.427892	0.171244	0.265113	0.22362	0.197603	0.157702	0.206181	0.260072	0.290051
1.885	0.139118	0.461069	0.2516	0.478907	0.217257	0.325564	0.264422	0.256827	0.20804	0.247407	0.324207	0.352553
1.95	0.156173	0.511973	0.310699	0.532641	0.275112	0.405013	0.306204	0.300676	0.269098	0.314955	0.399718	0.416369
2.015	0.183491	0.579652	0.386381	0.602155	0.348263	0.490093	0.358119	0.364028	0.351488	0.40812	0.483297	0.499259
2.08	0.235016	0.62924	0.483585	0.660115	0.443567	0.584494	0.420929	0.446743	0.45153	0.501812	0.566809	0.588855
2.145	0.324034	0.679153	0.597327	0.73529	0.563155	0.681665	0.508279	0.537529	0.563571	0.607085	0.65785	0.688757
2.21	0.451978	0.749333	0.720047	0.794949	0.68952	0.785892	0.617492	0.648775	0.684088	0.728164	0.757485	0.789031
2.275	0.610244	0.825901	0.832873	0.86857	0.815565	0.868058	0.743766	0.767777	0.801326	0.83616	0.855805	0.86236
2.34	0.773952	0.888123	0.930008	0.928178	0.913756	0.939543	0.864493	0.875676	0.900163	0.924644	0.940732	0.923197
2.405	0.908605	0.942678	0.98271	0.975453	0.976017	0.986783	0.95391	0.969344	0.96517	0.980812	0.992435	0.975031
2.47	0.985829	1	1	0.992495	1	1	1	1	0.997924	1	1	0.999113
2.535	1	0.992019	0.975408	1	0.981586	0.972837	0.986643	0.980925	1	0.98312	0.979568	1
2.6	0.955037	0.97484	0.914136	0.99093	0.918376	0.914414	0.905525	0.911742	0.965557	0.935464	0.934827	0.966526
2.665	0.861542	0.936683	0.82086	0.945503	0.835046	0.847084	0.769824	0.826498	0.891934	0.859248	0.872099	0.911698
2.73	0.747082	0.887854	0.707825	0.866572	0.733624	0.773474	0.612783	0.715404	0.783157	0.738539	0.80005	0.859965
2.795	0.630845	0.810153	0.596208	0.790077	0.623123	0.693778	0.454173	0.587512	0.645776	0.618802	0.717505	0.77612
2.86	0.519456	0.74561	0.482802	0.709567	0.506711	0.564824	0.322902	0.465861	0.498309	0.516837	0.625681	0.679218
2.925	0.419614	0.674069	0.385536	0.614413	0.394246	0.459293	0.228096	0.365739	0.363077	0.40608	0.541412	0.593626
2.99	0.335124	0.603138	0.295841	0.536239	0.291917	0.363818	0.162216	0.282174	0.25699	0.327634	0.470168	0.501148
3.055	0.255852	0.533029	0.223451	0.472122	0.206237	0.291132	0.117923	0.214998	0.182537	0.264172	0.414113	0.42404
3.12	0.192026	0.476249	0.168174	0.420839	0.141241	0.216125	0.0890726	0.164965	0.133732	0.209888	0.362395	0.361181
3.185	0.146763	0.433382	0.131024	0.382444	0.104153	0.166144	0.0654791	0.124425	0.10483	0.171739	0.31203	0.310831
3.25	0.111181	0.391607	0.108539	0.341478	0.0764411	0.145175	0.050642	0.0926426	0.0856086	0.139867	0.266035	0.259188
3.315	0.0872488	0.352964	0.0917958	0.30605	0.0553785	0.102089	0.0412938	0.0711082	0.0699636	0.11262	0.223434	0.217388
3.38	0.0728164	0.321109	0.0757728	0.267894	0.0420453	0.077156	0.0353624	0.0505489	0.0577886	0.0932107	0.189859	0.187766
3.445	0.0631685	0.298947	0.0631952	0.241366	0.0321031	0.0666747	0.0307755	0.0419427	0.0472006	0.0815969	0.162597	0.157335
3.51	0.0536023	0.27225	0.0509265	0.219318	0.0246695	0.0479244	0.0258821	0.0353622	0.0366125	0.0678726	0.136056	0.134349
3.575	0.0457893	0.243823	0.0420572	0.193725	0.0239616	0.0392992	0.0255374	0.00968828	0.0318342	0.0521489	0.114137	0.110671
3.64	0.0389303	0.224449	0.0334209	0.180809	0.0153917	0.035725	0.0255374	0	0.0318342	0.037824	0.103196	0.0900396
3.705	0.030968	0.196583	0.0247652	0.168959	0.0121024	0.0217958	0.0224137	0	0.0271434	0.032336	0.0937701	0.0764219
3.77	0.0300571	0.184726	0.021754	0.15137	0.0121024	0.00295936	0.0148525	0	0.0219147	0.0294644	0.0814504	0.0679764
3.835	0.0291963	0.16601	0.0216516	0.132716	0.0121024	0	0.014592	0	0.0212239	0.0225406	0.0695017	0.0558062
3.9	0.0206172	0.151858	0.016083	0.121349	0.0121024	0	0.0128147	0	0.0202466	0.0158553	0.0613411	0.04409
3.965	0.0204923	0.13562	0.0110932	0.105874	0.0121024	0	0.0127687	0	0.0146294	0.00578838	0.0514096	0.0380232
4.03	0.0204923	0.12311	0.0099283	0.0940195	0.0121024	0	0.0127687	0	0.0106119	0	0.0475485	0.0295176
4.095	0.0198468	0.110064	0.0099283	0.0827128	0.0120933	0	0.0127687	0	0.0106119	0	0.0392686	0.0258504
4.16	0.0164381	0.0955159	0.0099283	0.0703331	0.00992045	0	0.0127687	0	0.0106119	0	0.0352941	0.0199088
4.225	0.0128701	0.0891016	0.0099283	0.06075	0.00362147	0	0.0127687	0	0.0106119	0	0.0324944	0.0174127
4.29	0.0112217	0.0785905	0.0099283	0.0543135	0	0	0.0127687	0	0.00800949	0	0.0254625	0.0173892
4.355	0.0109534	0.0696418	0.0099283	0.0454072	0	0	0.0126595	0	0.00415436	0	0.0222648	0.0167867
4.42	0.0109291	0.0673729	0.0097165	0.0399959	0	0	0.0103249	0	0.00206604	0	0.0222302	0.00833859
4.485	0.0103322	0.0503914	0.00366244	0.0341066	0	0	0.00735824	0	0.000522081	0	0.022011	0.0047079
4.55	0.00164696	0.0489485	0.00188505	0.0282251	0	0	0.00234805	0	0	0	0.0130774	0.00425667
4.615	0.00136434	0.0393756	0.000195919	0.0220584	0	0	0.000457735	0	0	0	0.00941047	0.0013902
4.68	0.00136434	0.0305653	0	0.016846	0	0	0.000168538	0	0	0	0.00941047	0.00145541
4.745	0.00136434	0.0296158	0.00315058	0.0136531	0	0	0	0	0	0	0.00941047	0
4.81	0.00136434	0.0252947	0.00762317	0.0104942	0	0	0	0	0	0	0.00941047	0
4.875	0.00136434	0.0200466	0.00827447	0.00635327	0	0	0	0	0	0	0.00941047	0
4.94	0.00136434	0.0213886	0.00851098	0.00169277	0	0	0	0	0	0	0.00564359	0
5.005	0	0.0130866	0.00483619	0	0	0	0	0	0	0	0	0

## Sheet: Fig.2C
Fig. 2C
Signal decay rates for individual puncta:
Enzyme	Reaction buffer	Decay rate, μm^-1
HyPro	LVB	1.17686
HyPro	LVB	1.31502
HyPro	LVB	1.24706
HyPro	LVB	1.20234
HyPro	LVB	1.41136
HyPro	LVB	1.40187
HyPro	LVB	1.07406
HyPro	LVB	1.09998
HyPro	LVB	1.56543
HyPro	LVB	1.30056
HyPro	LVB	1.43935
HyPro	LVB	1.47282
HyPro	LVB	1.36334
HyPro	LVB	1.27058
HyPro	LVB	1.05702
HyPro	LVB	1.52703
HyPro	LVB	1.21794
HyPro	LVB	1.26383
HyPro	LVB	1.48602
HyPro	LVB	1.41162
HyPro	LVB	1.53855
HyPro	LVB	1.42322
HyPro	LVB	1.45222
HyPro	LVB	1.24605
HyPro	LVB	1.33249
HyPro	LVB	1.24842
HyPro	LVB	1.07469
HyPro	LVB	1.38478
HyPro	LVB	0.807006
HyPro	LVB	1.12825
HyPro	LVB	1.2105
HyPro	LVB	1.20583
HyPro	LVB	1.31845
HyPro	LVB	1.36275
HyPro	LVB	0.918875
HyPro	LVB	1.04775
HyPro	LVB	1.36807
HyPro	LVB	1.32448
HyPro	LVB	1.03498
HyPro	LVB	1.07989
HyPro	LVB	1.37505
HyPro	LVB	0.962925
HyPro	LVB	1.06712
HyPro	LVB	1.40339
HyPro	LVB	1.22157
HyPro	LVB	1.20188
HyPro	LVB	1.08785
HyPro	LVB	1.19672
HyPro	LVB	1.28135
HyPro	LVB	1.40856
HyPro	LVB	1.10974
HyPro	LVB	1.18547
HyPro	LVB	1.17194
HyPro	LVB	1.28868
HyPro	LVB	1.20452
HyPro	LVB	1.11641
HyPro	LVB	1.32317
HyPro	LVB	1.31706
HyPro	LVB	1.03295
HyPro	LVB	1.34899
HyPro	LVB	1.13628
HyPro	LVB	1.22557
HyPro	LVB	1.20094
HyPro	LVB	1.1536
HyPro	LVB	1.31147
HyPro	LVB	1.21701
HyPro	LVB	1.23429
HyPro	LVB	1.14873
HyPro	LVB	1.40156
HyPro	LVB	1.14965
HyPro	LVB	1.14975
HyPro	LVB	1.28819
HyPro	LVB	1.34602
HyPro	LVB	1.5228
HyPro	LVB	1.34897
HyPro	LVB	1.39959
HyPro	LVB	1.07352
HyPro	LVB	1.23523
HyPro	LVB	1.29719
HyPro	LVB	1.09344
HyPro	LVB	1.25646
HyPro	LVB	1.32776
HyPro	LVB	1.11156
HyPro	LVB	1.41438
HyPro	LVB	1.0765
HyPro	LVB	1.14889
HyPro	LVB	1.17087
HyPro	LVB	1.19099
HyPro	LVB	1.18137
HyPro	LVB	1.25837
HyPro	LVB	1.3474
HyPro	LVB	1.18101
HyPro	LVB	1.03087
HyPro	LVB	1.11337
HyPro	LVB	1.29133
HyPro	LVB	1.28244
HyPro	LVB	1.53649
HyPro	LVB	1.57499
HyPro	LVB	1.18042
HyPro	LVB	1.41654
HyPro	LVB	1.26793
HyPro	LVB	1.46674
HyPro	LVB	1.76293
HyPro	LVB	1.18307
HyPro	LVB	1.38769
HyPro	LVB	1.42458
HyPro	LVB	1.56135
HyPro	LVB	1.16238
HyPro	LVB	1.09968
HyPro	LVB	1.51157
HyPro	LVB	1.30064
HyPro	LVB	1.39125
HyPro	LVB	1.13249
HyPro	LVB	1.34974
HyPro	LVB	1.28332
HyPro	LVB	1.36919
HyPro	LVB	1.35306
HyPro	LVB	1.17119
HyPro	LVB	1.67192
HyPro	LVB	1.44353
HyPro	LVB	1.15676
HyPro	LVB	1.37553
HyPro	LVB	1.15643
HyPro	LVB	1.42611
HyPro	LVB	1.45816
HyPro	LVB	1.28777
HyPro	LVB	1.44575
HyPro	LVB	1.71642
HyPro	LVB	1.31263
HyPro	LVB	1.60995
HyPro	LVB	1.45117
HyPro	LVB	1.26541
HyPro	LVB	1.50102
HyPro	LVB	1.50027
HyPro	LVB	1.57507
HyPro	LVB	1.62635
HyPro	LVB	1.46937
HyPro	LVB	1.61711
HyPro	LVB	1.54623
HyPro	LVB	1.26234
HyPro	LVB	1.58691
HyPro	LVB	1.52508
HyPro	LVB	1.62925
HyPro	LVB	1.82863
HyPro	LVB	1.76036
HyPro	LVB	1.6951
HyPro	LVB	1.57659
HyPro	LVB	1.46446
HyPro	LVB	1.47239
HyPro	LVB	1.45353
HyPro	LVB	1.75799
HyPro	LVB	1.14452
HyPro	LVB	1.37835
HyPro	LVB	1.46764
HyPro	LVB	1.72341
HyPro	LVB	1.45572
HyPro	LVB	1.81791
HyPro	LVB	1.44539
HyPro	LVB	1.57453
HyPro	LVB	1.61813
HyPro	LVB	1.33422
HyPro	LVB	1.72128
HyPro	LVB	1.46117
HyPro	LVB	1.37127
HyPro	LVB	1.75727
HyPro	LVB	1.68405
HyPro	LVB	1.3235
HyPro	LVB	1.27906
HyPro	LVB	1.68242
HyPro	LVB	1.42141
HyPro	LVB	1.48636
HyPro	LVB	1.52226
HyPro	LVB	1.62241
HyPro	LVB	1.57349
HyPro	LVB	1.31775
HyPro	LVB	1.67506
HyPro	LVB	1.34494
HyPro	LVB	1.46078
HyPro	LVB	1.53572
HyPro	LVB	1.20964
HyPro	LVB	1.70541
HyPro	LVB	1.40372
HyPro	LVB	1.22206
HyPro	LVB	0.958778
HyPro	LVB	1.46406
HyPro	LVB	0.95667
HyPro	LVB	1.27395
HyPro	LVB	1.44017
HyPro	LVB	1.46483
HyPro	LVB	1.26095
HyPro	LVB	1.02335
HyPro	LVB	1.22766
HyPro	LVB	1.03644
HyPro	LVB	1.05495
HyPro	LVB	1.26619
HyPro	LVB	1.37562
HyPro	LVB	1.88478
HyPro	Sucrose	1.38025
HyPro	Sucrose	1.6378
HyPro	Sucrose	1.36151
HyPro	Sucrose	1.6563
HyPro	Sucrose	1.39955
HyPro	Sucrose	1.40004
HyPro	Sucrose	1.9736
HyPro	Sucrose	1.34893
HyPro	Sucrose	1.89892
HyPro	Sucrose	1.8882
HyPro	Sucrose	1.75429
HyPro	Sucrose	2.04525
HyPro	Sucrose	2.28476
HyPro	Sucrose	2.35011
HyPro	Sucrose	2.07647
HyPro	Sucrose	1.89693
HyPro	Sucrose	2.21349
HyPro	Sucrose	1.91084
HyPro	Sucrose	1.4511
HyPro	Sucrose	1.42543
HyPro	Sucrose	1.55321
HyPro	Sucrose	1.23981
HyPro	Sucrose	1.94333
HyPro	Sucrose	1.9637
HyPro	Sucrose	1.77269
HyPro	Sucrose	1.75881
HyPro	Sucrose	1.6928
HyPro	Sucrose	2.34659
HyPro	Sucrose	1.28176
HyPro	Sucrose	1.89691
HyPro	Sucrose	2.88769
HyPro	Sucrose	2.1962
HyPro	Sucrose	2.2501
HyPro	Sucrose	1.74792
HyPro	Sucrose	1.59459
HyPro	Sucrose	1.63003
HyPro	Sucrose	1.93366
HyPro	Sucrose	1.61218
HyPro	Sucrose	1.93307
HyPro	Sucrose	1.77006
HyPro	Sucrose	1.73919
HyPro	Sucrose	1.92988
HyPro	Sucrose	1.60026
HyPro	Sucrose	1.88766
HyPro	Sucrose	2.22525
HyPro	Sucrose	1.46248
HyPro	Sucrose	1.59474
HyPro	Sucrose	1.77376
HyPro	Sucrose	2.01715
HyPro	Sucrose	1.85741
HyPro	Sucrose	1.91691
HyPro	Sucrose	2.08659
HyPro	Sucrose	2.54027
HyPro	Sucrose	2.06141
HyPro	Sucrose	1.54402
HyPro	Sucrose	1.75018
HyPro	Sucrose	1.93286
HyPro	Sucrose	1.51716
HyPro	Sucrose	1.04052
HyPro	Sucrose	1.82781
HyPro	Sucrose	1.61366
HyPro	Sucrose	2.13625
HyPro	Sucrose	1.82334
HyPro	Sucrose	1.12668
HyPro	Sucrose	1.72298
HyPro	Sucrose	1.16874
HyPro	Sucrose	1.95912
HyPro	Sucrose	2.08838
HyPro	Sucrose	2.04377
HyPro	Sucrose	1.80059
HyPro	Sucrose	1.69707
HyPro	Sucrose	1.59467
HyPro	Sucrose	1.93382
HyPro	Sucrose	1.86074
HyPro	Sucrose	2.06427
HyPro	Sucrose	2.06871
HyPro	Sucrose	2.04384
HyPro	Sucrose	1.50569
HyPro	Sucrose	1.88292
HyPro	Sucrose	1.76729
HyPro	Sucrose	2.14494
HyPro	Sucrose	1.82315
HyPro	Sucrose	2.37393
HyPro	Sucrose	1.7424
HyPro	Sucrose	1.73629
HyPro	Sucrose	1.85491
HyPro	Sucrose	1.933
HyPro	Sucrose	1.10557
HyPro	Sucrose	1.92921
HyPro	Sucrose	1.95914
HyPro	Sucrose	2.13964
HyPro	Sucrose	1.62418
HyPro	Sucrose	1.92597
HyPro	Sucrose	2.16887
HyPro	Sucrose	1.71443
HyPro	Sucrose	1.42207
HyPro	Sucrose	1.91558
HyPro	Sucrose	1.4614
HyPro	Sucrose	1.79038
HyPro	Sucrose	1.75982
HyPro	Sucrose	1.38572
HyPro	Sucrose	1.6896
HyPro	Sucrose	2.11757
HyPro	Sucrose	2.29195
HyPro	Sucrose	1.78347
HyPro	Sucrose	1.6208
HyPro	Sucrose	1.7339
HyPro	Sucrose	1.55391
HyPro	Sucrose	1.76715
HyPro	Sucrose	1.86406
HyPro	Sucrose	2.49868
HyPro	Sucrose	1.99405
HyPro	Sucrose	1.84705
HyPro	Sucrose	1.94904
HyPro	Sucrose	1.72781
HyPro	Sucrose	2.11156
HyPro	Sucrose	2.09026
HyPro	Sucrose	2.44802
HyPro	Sucrose	1.82648
HyPro	Sucrose	1.8016
HyPro	Sucrose	1.6139
HyPro	Sucrose	2.15636
HyPro	Sucrose	1.94263
HyPro	Sucrose	1.84183
HyPro	Sucrose	2.05281
HyPro	Sucrose	1.8633
HyPro	Sucrose	1.85461
HyPro	Sucrose	1.59936
HyPro	Sucrose	1.94071
HyPro	Sucrose	1.3912
HyPro	Sucrose	1.87799
HyPro	Sucrose	1.59914
HyPro	Sucrose	2.13952
HyPro	Sucrose	1.59453
HyPro	Sucrose	1.70002
HyPro	Sucrose	1.8359
HyPro	Sucrose	1.83372
HyPro	Sucrose	2.43315
HyPro	Sucrose	1.47706
HyPro	Sucrose	2.03495
HyPro	Sucrose	2.16476
HyPro	Sucrose	2.44467
HyPro	Sucrose	1.78154
HyPro	Sucrose	2.17064
HyPro	Sucrose	1.98189
HyPro	Sucrose	2.02583
HyPro	Sucrose	1.72731
HyPro	Sucrose	2.29054
HyPro	Sucrose	2.1062
HyPro	Sucrose	1.61604
HyPro	Sucrose	2.13318
HyPro	Sucrose	1.94625
HyPro	Sucrose	1.62179
HyPro	Sucrose	1.82224
HyPro	Sucrose	1.50169
HyPro	Sucrose	2.17691
HyPro	Sucrose	2.09442
HyPro	Sucrose	1.94164
HyPro	Sucrose	1.86196
HyPro	Sucrose	2.08733
HyPro	Sucrose	1.89374
HyPro	Sucrose	1.97609
HyPro	Sucrose	2.10207
HyPro	Sucrose	2.09789
HyPro	Sucrose	1.78445
HyPro	Sucrose	2.1043
HyPro	Sucrose	1.70316
HyPro	Sucrose	1.7525
HyPro	Sucrose	1.77598
HyPro	Sucrose	1.99893
HyPro	Sucrose	2.36136
HyPro	Sucrose	2.09079
HyPro	Sucrose	1.59782
HyPro	Sucrose	1.79012
HyPro	Sucrose	1.67668
HyPro	Sucrose	1.97141
HyPro	Sucrose	1.54854
HyPro	Sucrose	1.77594
HyPro	Sucrose	2.01388
HyPro	Sucrose	1.7487
HyPro	Sucrose	1.54466
HyPro	Sucrose	1.88083
HyPro	Sucrose	2.13493
HyPro	Sucrose	1.82253
HyPro	Sucrose	1.85541
HyPro	Sucrose	1.86693
HyPro	Sucrose	1.43812
HyPro	Sucrose	1.74803
HyPro	Sucrose	1.6054
HyPro	Sucrose	1.93538
HyPro	Sucrose	1.86356
HyPro	Sucrose	2.00739
HyPro	Sucrose	2.28761
HyPro	Sucrose	2.01118
HyPro	Sucrose	1.26603
HyPro	Sucrose	1.44921
HyPro	Sucrose	1.86394
HyPro	Sucrose	1.40949
HyPro	Sucrose	1.99861
HyPro	Sucrose	1.91485
HyPro	Sucrose	1.89777
HyPro	Sucrose	1.62504
HyPro	Sucrose	1.99846
HyPro	Sucrose	2.06712
HyPro	Sucrose	1.52475
HyPro	Sucrose	2.12462
HyPro	Sucrose	1.73845
HyPro	Sucrose	1.8484
HyPro	Sucrose	2.13691
HyPro	Sucrose	2.06341
HyPro	Sucrose	1.89091
HyPro	Sucrose	1.92177
HyPro	Sucrose	1.88953
HyPro	Sucrose	1.70513
HyPro	Sucrose	1.9259
HyPro	Sucrose	1.8363
HyPro	Sucrose	1.61542
HyPro	Sucrose	1.78383
HyPro	Sucrose	1.81533
HyPro	Sucrose	1.71446
HyPro	Sucrose	1.6175
HyPro	Trehalose	1.79013
HyPro	Trehalose	2.06362
HyPro	Trehalose	1.76347
HyPro	Trehalose	1.624
HyPro	Trehalose	1.9016
HyPro	Trehalose	2.00707
HyPro	Trehalose	2.18141
HyPro	Trehalose	1.93447
HyPro	Trehalose	2.37656
HyPro	Trehalose	2.0361
HyPro	Trehalose	1.93642
HyPro	Trehalose	1.2131
HyPro	Trehalose	1.87532
HyPro	Trehalose	1.84955
HyPro	Trehalose	2.14597
HyPro	Trehalose	1.62002
HyPro	Trehalose	1.51926
HyPro	Trehalose	1.62014
HyPro	Trehalose	1.93437
HyPro	Trehalose	1.8146
HyPro	Trehalose	1.99639
HyPro	Trehalose	1.55674
HyPro	Trehalose	1.86626
HyPro	Trehalose	1.83345
HyPro	Trehalose	2.03189
HyPro	Trehalose	1.65974
HyPro	Trehalose	1.99671
HyPro	Trehalose	1.77319
HyPro	Trehalose	1.57558
HyPro	Trehalose	1.97809
HyPro	Trehalose	1.76876
HyPro	Trehalose	2.39775
HyPro	Trehalose	1.75186
HyPro	Trehalose	1.95627
HyPro	Trehalose	2.09256
HyPro	Trehalose	2.09346
HyPro	Trehalose	1.7499
HyPro	Trehalose	1.71322
HyPro	Trehalose	1.7313
HyPro	Trehalose	2.49169
HyPro	Trehalose	1.82705
HyPro	Trehalose	2.22353
HyPro	Trehalose	1.88486
HyPro	Trehalose	2.05129
HyPro	Trehalose	1.75091
HyPro	Trehalose	1.68201
HyPro	Trehalose	1.83766
HyPro	Trehalose	1.57733
HyPro	Trehalose	1.77279
HyPro	Trehalose	1.98522
HyPro	Trehalose	1.75976
HyPro	Trehalose	1.03693
HyPro	Trehalose	1.87001
HyPro	Trehalose	2.15367
HyPro	Trehalose	1.38005
HyPro	Trehalose	1.56188
HyPro	Trehalose	1.79974
HyPro	Trehalose	1.62886
HyPro	Trehalose	1.61428
HyPro	Trehalose	1.74669
HyPro	Trehalose	1.9084
HyPro	Trehalose	1.71639
HyPro	Trehalose	1.58736
HyPro	Trehalose	2.02746
HyPro	Trehalose	1.86741
HyPro	Trehalose	1.9321
HyPro	Trehalose	1.74324
HyPro	Trehalose	1.89747
HyPro	Trehalose	1.74433
HyPro	Trehalose	2.05747
HyPro	Trehalose	1.69616
HyPro	Trehalose	1.83269
HyPro	Trehalose	2.01581
HyPro	Trehalose	1.57631
HyPro	Trehalose	1.72392
HyPro	Trehalose	1.60924
HyPro	Trehalose	1.44356
HyPro	Trehalose	1.69095
HyPro	Trehalose	1.55018
HyPro	Trehalose	1.20587
HyPro	Trehalose	1.1878
HyPro	Trehalose	2.01024
HyPro	Trehalose	1.57726
HyPro	Trehalose	1.77903
HyPro	Trehalose	1.59893
HyPro	Trehalose	1.53351
HyPro	Trehalose	1.74749
HyPro	Trehalose	1.68852
HyPro	Trehalose	1.60328
HyPro	Trehalose	1.78539
HyPro	Trehalose	1.3714
HyPro	Trehalose	1.63818
HyPro	Trehalose	2.14227
HyPro	Trehalose	1.86179
HyPro	Trehalose	1.8898
HyPro	Trehalose	1.99041
HyPro	Trehalose	1.97826
HyPro	Trehalose	2.0121
HyPro	Trehalose	2.00397
HyPro	Trehalose	1.45357
HyPro	Trehalose	1.76718
HyPro	Trehalose	1.69055
HyPro	Trehalose	1.95228
HyPro	Trehalose	1.81163
HyPro	Trehalose	2.43267
HyPro	Trehalose	1.79591
HyPro	Trehalose	2.07151
HyPro	Trehalose	2.11089
HyPro	Trehalose	1.66613
HyPro	Trehalose	1.46258
HyPro	Trehalose	1.55614
HyPro	Trehalose	1.38022
HyPro	Trehalose	1.77466
HyPro	Trehalose	2.04329
HyPro	Trehalose	1.74982
HyPro	Trehalose	1.75375
HyPro	Trehalose	1.69686
HyPro	Trehalose	1.91481
HyPro	Trehalose	1.92525
HyPro	Trehalose	2.49015
HyPro	Trehalose	1.81126
HyPro	Trehalose	1.65581
HyPro	Trehalose	2.12955
HyPro	Trehalose	1.80125
HyPro	Trehalose	1.70209
HyPro	Trehalose	2.03225
HyPro	Trehalose	2.18354
HyPro	Trehalose	1.84868
HyPro	Trehalose	1.42514
HyPro	Trehalose	1.68499
HyPro	Trehalose	1.59012
HyPro	Trehalose	1.99683
HyPro	Trehalose	1.33686
HyPro	Trehalose	1.91429
HyPro	Trehalose	2.11935
HyPro	Trehalose	2.16303
HyPro	Trehalose	1.82589
HyPro	Trehalose	1.76936
HyPro	Trehalose	1.92787
HyPro	Trehalose	2.41846
HyPro	Trehalose	2.83835
HyPro	Trehalose	1.42575
HyPro	Trehalose	1.88352
HyPro	Trehalose	1.88542
HyPro	Trehalose	1.29087
HyPro	Trehalose	1.86095
HyPro	Trehalose	1.8987
HyPro	Trehalose	1.99798
HyPro	Trehalose	1.99107
HyPro	Trehalose	1.75108
HyPro	Trehalose	1.93277
HyPro	Trehalose	2.0014
HyPro	Trehalose	2.16494
HyPro	Trehalose	1.98617
HyPro	Trehalose	1.93042
HyPro	Trehalose	1.48864
HyPro	Trehalose	1.75065
HyPro	Trehalose	1.66125
HyPro	Trehalose	1.56494
HyPro	Trehalose	1.67728
HyPro	Trehalose	1.73221
HyPro	Trehalose	2.03202
HyPro	Trehalose	1.7361
HyPro	Trehalose	1.54201
HyPro	Trehalose	2.04912
HyPro	Trehalose	2.26499
HyPro	Trehalose	1.64452
HyPro	Trehalose	1.42194
HyPro	Trehalose	1.90397
HyPro	Trehalose	1.40368
HyPro	Trehalose	1.48687
HyPro	Trehalose	2.15151
HyPro	Trehalose	1.76444
HyPro	Trehalose	1.68436
HyPro	Trehalose	2.0018
HyPro	Trehalose	1.55817
HyPro	Trehalose	1.67485
HyPro	Trehalose	1.34764
HyPro	Trehalose	1.39862
HyPro	Trehalose	1.68018
HyPro	Trehalose	1.66505
HyPro	Trehalose	1.33467
HyPro	Trehalose	2.12576
HyPro	Trehalose	1.9771
HyPro	Trehalose	1.45049
HyPro	Trehalose	2.04004
HyPro	Trehalose	1.6606
HyPro	Trehalose	1.79979
HyPro	Trehalose	2.00465
HyPro	Trehalose	1.74891
HyPro	Trehalose	1.84193
HyPro	Trehalose	1.86937
HyPro	Trehalose	2.08527
HyPro	Trehalose	1.63282
HyPro	Trehalose	1.56948
HyPro	Trehalose	1.97385
HyPro	Trehalose	2.23239
HyPro	Trehalose	2.2621
HyPro	Trehalose	2.00422
HyPro	Trehalose	1.83976
HyPro	Trehalose	1.93859
HyPro	Trehalose	1.60644
HyPro	Trehalose	2.19524
HyPro	Trehalose	2.1689
HyPro	Trehalose	2.47864
HyPro	Trehalose	1.78274
HyPro	Trehalose	2.4255
HyPro	Trehalose	2.26378
HyPro	Trehalose	1.65516
HyPro	Trehalose	1.95977
HyPro	Trehalose	2.06671
HyPro	Trehalose	1.92582
HyPro	Trehalose	1.80954
HyPro	Trehalose	1.92531
HyPro	Trehalose	1.57326
HyPro	Trehalose	1.97461
HyPro	Trehalose	2.05393
HyPro	Trehalose	1.84987
HyPro	Trehalose	1.87561
HyPro	Trehalose	1.89797
HyPro	Trehalose	1.73748
HyPro	Trehalose	1.75114
HyPro	Trehalose	2.15994
HyPro	Trehalose	2.07893
HyPro	Trehalose	2.54365
HyPro	Trehalose	1.9794
HyPro	Trehalose	2.05664
HyPro	Trehalose	1.66686
HyPro2	LVB	1.59354
HyPro2	LVB	1.15903
HyPro2	LVB	1.10956
HyPro2	LVB	1.11112
HyPro2	LVB	0.890865
HyPro2	LVB	1.4746
HyPro2	LVB	1.03759
HyPro2	LVB	1.38194
HyPro2	LVB	1.48042
HyPro2	LVB	1.44088
HyPro2	LVB	1.28405
HyPro2	LVB	1.32831
HyPro2	LVB	1.49322
HyPro2	LVB	1.2016
HyPro2	LVB	1.16878
HyPro2	LVB	0.840288
HyPro2	LVB	1.02176
HyPro2	LVB	1.30752
HyPro2	LVB	1.14321
HyPro2	LVB	1.26742
HyPro2	LVB	1.00459
HyPro2	LVB	0.915898
HyPro2	LVB	1.00173
HyPro2	LVB	0.918048
HyPro2	LVB	1.03449
HyPro2	LVB	1.31258
HyPro2	LVB	1.30971
HyPro2	LVB	1.29263
HyPro2	LVB	1.22992
HyPro2	LVB	1.53136
HyPro2	LVB	0.907341
HyPro2	LVB	1.49161
HyPro2	LVB	1.05632
HyPro2	LVB	1.01693
HyPro2	LVB	1.11542
HyPro2	LVB	0.895646
HyPro2	LVB	1.05866
HyPro2	LVB	1.01729
HyPro2	LVB	0.815153
HyPro2	LVB	1.29411
HyPro2	LVB	0.955551
HyPro2	LVB	1.35509
HyPro2	LVB	1.59354
HyPro2	LVB	1.15903
HyPro2	LVB	1.10956
HyPro2	LVB	1.11112
HyPro2	LVB	0.890865
HyPro2	LVB	0.838468
HyPro2	LVB	1.4746
HyPro2	LVB	1.03759
HyPro2	LVB	0.965882
HyPro2	LVB	1.32936
HyPro2	LVB	1.20168
HyPro2	LVB	1.38194
HyPro2	LVB	0.889154
HyPro2	LVB	1.30135
HyPro2	LVB	0.970558
HyPro2	LVB	1.35151
HyPro2	LVB	1.18678
HyPro2	LVB	1.33215
HyPro2	LVB	0.589995
HyPro2	LVB	1.4149
HyPro2	LVB	1.13276
HyPro2	LVB	0.869376
HyPro2	LVB	1.48042
HyPro2	LVB	1.44088
HyPro2	LVB	1.28405
HyPro2	LVB	1.32831
HyPro2	LVB	1.49322
HyPro2	LVB	1.2016
HyPro2	LVB	1.16878
HyPro2	LVB	1.23951
HyPro2	LVB	1.24621
HyPro2	LVB	1.19305
HyPro2	LVB	0.853783
HyPro2	LVB	1.50048
HyPro2	LVB	1.0758
HyPro2	LVB	1.05043
HyPro2	LVB	1.33635
HyPro2	LVB	1.17191
HyPro2	LVB	1.05362
HyPro2	LVB	1.39501
HyPro2	LVB	1.508
HyPro2	LVB	1.22488
HyPro2	LVB	0.863619
HyPro2	LVB	1.16931
HyPro2	LVB	1.46404
HyPro2	LVB	1.08342
HyPro2	LVB	1.17248
HyPro2	LVB	1.18463
HyPro2	LVB	1.4408
HyPro2	LVB	1.07858
HyPro2	LVB	0.950878
HyPro2	LVB	1.40991
HyPro2	LVB	1.536
HyPro2	LVB	1.06042
HyPro2	LVB	1.26093
HyPro2	LVB	1.00533
HyPro2	LVB	1.08632
HyPro2	LVB	1.13183
HyPro2	LVB	1.40822
HyPro2	LVB	1.40921
HyPro2	LVB	1.14577
HyPro2	LVB	0.909821
HyPro2	LVB	1.43022
HyPro2	LVB	1.04797
HyPro2	LVB	1.59016
HyPro2	LVB	1.07787
HyPro2	LVB	1.57044
HyPro2	LVB	1.25508
HyPro2	LVB	1.33002
HyPro2	LVB	1.10626
HyPro2	LVB	1.13173
HyPro2	LVB	1.29463
HyPro2	LVB	1.25034
HyPro2	LVB	1.54079
HyPro2	LVB	1.27703
HyPro2	LVB	1.33505
HyPro2	LVB	1.44758
HyPro2	LVB	1.34242
HyPro2	LVB	1.73369
HyPro2	LVB	1.66762
HyPro2	LVB	1.45279
HyPro2	LVB	1.66636
HyPro2	LVB	1.59602
HyPro2	LVB	1.24814
HyPro2	LVB	1.61206
HyPro2	LVB	1.37804
HyPro2	LVB	1.28918
HyPro2	LVB	1.60801
HyPro2	LVB	1.22532
HyPro2	LVB	1.47222
HyPro2	LVB	1.61958
HyPro2	LVB	1.53239
HyPro2	LVB	1.3988
HyPro2	LVB	1.34024
HyPro2	LVB	1.52952
HyPro2	LVB	1.44742
HyPro2	LVB	1.69806
HyPro2	LVB	1.10059
HyPro2	LVB	1.24288
HyPro2	LVB	1.20949
HyPro2	LVB	1.13304
HyPro2	LVB	1.19776
HyPro2	LVB	1.27611
HyPro2	LVB	1.54594
HyPro2	LVB	1.40491
HyPro2	LVB	1.38573
HyPro2	LVB	1.81666
HyPro2	LVB	1.25609
HyPro2	LVB	1.30003
HyPro2	LVB	1.53827
HyPro2	LVB	1.28993
HyPro2	LVB	1.5584
HyPro2	LVB	1.69568
HyPro2	LVB	1.2502
HyPro2	LVB	1.36446
HyPro2	LVB	1.24316
HyPro2	LVB	0.853989
HyPro2	LVB	1.38428
HyPro2	LVB	1.23052
HyPro2	LVB	1.51877
HyPro2	LVB	1.33532
HyPro2	LVB	1.48884
HyPro2	LVB	1.68342
HyPro2	LVB	1.58811
HyPro2	LVB	1.66627
HyPro2	LVB	1.37662
HyPro2	LVB	1.77559
HyPro2	LVB	1.6229
HyPro2	LVB	1.24483
HyPro2	LVB	1.26726
HyPro2	LVB	2.1768
HyPro2	LVB	1.2067
HyPro2	LVB	1.36967
HyPro2	LVB	1.94396
HyPro2	LVB	1.83722
HyPro2	LVB	1.49093
HyPro2	LVB	1.28413
HyPro2	LVB	1.61955
HyPro2	Sucrose	1.97654
HyPro2	Sucrose	1.64085
HyPro2	Sucrose	1.99059
HyPro2	Sucrose	1.88828
HyPro2	Sucrose	2.05886
HyPro2	Sucrose	2.28656
HyPro2	Sucrose	2.10394
HyPro2	Sucrose	2.02645
HyPro2	Sucrose	1.93261
HyPro2	Sucrose	2.10381
HyPro2	Sucrose	2.12861
HyPro2	Sucrose	1.83426
HyPro2	Sucrose	1.82242
HyPro2	Sucrose	2.1092
HyPro2	Sucrose	2.00053
HyPro2	Sucrose	1.72084
HyPro2	Sucrose	1.86023
HyPro2	Sucrose	1.95738
HyPro2	Sucrose	2.38911
HyPro2	Sucrose	1.9339
HyPro2	Sucrose	2.27209
HyPro2	Sucrose	1.97449
HyPro2	Sucrose	2.03794
HyPro2	Sucrose	2.05884
HyPro2	Sucrose	1.99075
HyPro2	Sucrose	2.19671
HyPro2	Sucrose	1.77456
HyPro2	Sucrose	1.76031
HyPro2	Sucrose	1.78116
HyPro2	Sucrose	2.91022
HyPro2	Sucrose	2.19673
HyPro2	Sucrose	1.817
HyPro2	Sucrose	1.91957
HyPro2	Sucrose	1.71464
HyPro2	Sucrose	1.89783
HyPro2	Sucrose	1.90642
HyPro2	Sucrose	1.69736
HyPro2	Sucrose	2.04505
HyPro2	Sucrose	2.49742
HyPro2	Sucrose	2.00615
HyPro2	Sucrose	1.8762
HyPro2	Sucrose	2.08779
HyPro2	Sucrose	2.23662
HyPro2	Sucrose	1.98519
HyPro2	Sucrose	1.78117
HyPro2	Sucrose	1.95456
HyPro2	Sucrose	1.95846
HyPro2	Sucrose	1.3654
HyPro2	Sucrose	1.89006
HyPro2	Sucrose	1.94746
HyPro2	Sucrose	2.03017
HyPro2	Sucrose	2.02346
HyPro2	Sucrose	1.8942
HyPro2	Sucrose	1.97804
HyPro2	Sucrose	2.20561
HyPro2	Sucrose	1.99538
HyPro2	Sucrose	1.97297
HyPro2	Sucrose	2.16757
HyPro2	Sucrose	1.80655
HyPro2	Sucrose	1.66126
HyPro2	Sucrose	2.03119
HyPro2	Sucrose	2.36547
HyPro2	Sucrose	1.64942
HyPro2	Sucrose	1.7671
HyPro2	Sucrose	1.59077
HyPro2	Sucrose	1.70303
HyPro2	Sucrose	1.81105
HyPro2	Sucrose	2.03672
HyPro2	Sucrose	1.9237
HyPro2	Sucrose	2.14497
HyPro2	Sucrose	1.51136
HyPro2	Sucrose	1.39095
HyPro2	Sucrose	1.67019
HyPro2	Sucrose	1.70671
HyPro2	Sucrose	1.9877
HyPro2	Sucrose	1.84952
HyPro2	Sucrose	1.7685
HyPro2	Sucrose	1.75625
HyPro2	Sucrose	1.82263
HyPro2	Sucrose	1.91135
HyPro2	Sucrose	1.92918
HyPro2	Sucrose	1.82075
HyPro2	Sucrose	1.46515
HyPro2	Sucrose	1.79059
HyPro2	Sucrose	1.9058
HyPro2	Sucrose	1.79726
HyPro2	Sucrose	2.05562
HyPro2	Sucrose	1.90532
HyPro2	Sucrose	1.62002
HyPro2	Sucrose	1.80695
HyPro2	Sucrose	1.56953
HyPro2	Sucrose	1.73509
HyPro2	Sucrose	1.93728
HyPro2	Sucrose	1.58198
HyPro2	Sucrose	1.89516
HyPro2	Sucrose	1.58724
HyPro2	Sucrose	2.00215
HyPro2	Sucrose	1.79055
HyPro2	Sucrose	1.62877
HyPro2	Sucrose	2.04214
HyPro2	Sucrose	2.09859
HyPro2	Sucrose	1.798
HyPro2	Sucrose	1.70689
HyPro2	Sucrose	1.6057
HyPro2	Sucrose	1.79309
HyPro2	Sucrose	1.6711
HyPro2	Sucrose	1.75889
HyPro2	Sucrose	1.67627
HyPro2	Sucrose	1.57625
HyPro2	Sucrose	1.15755
HyPro2	Sucrose	1.60237
HyPro2	Sucrose	1.36736
HyPro2	Sucrose	1.58798
HyPro2	Sucrose	1.72863
HyPro2	Sucrose	1.26814
HyPro2	Sucrose	1.63562
HyPro2	Sucrose	1.72349
HyPro2	Sucrose	1.47404
HyPro2	Sucrose	1.87579
HyPro2	Sucrose	1.65464
HyPro2	Sucrose	1.62152
HyPro2	Sucrose	1.18342
HyPro2	Sucrose	1.56801
HyPro2	Sucrose	1.76371
HyPro2	Sucrose	1.87994
HyPro2	Sucrose	1.57428
HyPro2	Sucrose	1.72125
HyPro2	Sucrose	1.81136
HyPro2	Sucrose	1.72803
HyPro2	Sucrose	1.65156
HyPro2	Sucrose	2.37875
HyPro2	Sucrose	1.74103
HyPro2	Sucrose	2.19433
HyPro2	Sucrose	1.58416
HyPro2	Sucrose	2.12312
HyPro2	Sucrose	2.25631
HyPro2	Sucrose	2.33393
HyPro2	Sucrose	1.69224
HyPro2	Sucrose	2.03811
HyPro2	Sucrose	1.69966
HyPro2	Sucrose	1.98002
HyPro2	Sucrose	1.92467
HyPro2	Sucrose	1.8195
HyPro2	Sucrose	2.11265
HyPro2	Sucrose	1.84957
HyPro2	Sucrose	1.51322
HyPro2	Sucrose	1.8745
HyPro2	Sucrose	1.96624
HyPro2	Sucrose	1.82176
HyPro2	Sucrose	1.73712
HyPro2	Sucrose	2.10106
HyPro2	Sucrose	2.0762
HyPro2	Sucrose	1.63059
HyPro2	Sucrose	1.88891
HyPro2	Sucrose	1.50436
HyPro2	Sucrose	2.45336
HyPro2	Sucrose	1.41974
HyPro2	Sucrose	1.29071
HyPro2	Sucrose	1.95658
HyPro2	Sucrose	1.88105
HyPro2	Sucrose	2.16938
HyPro2	Sucrose	1.74468
HyPro2	Sucrose	1.85159
HyPro2	Sucrose	1.82721
HyPro2	Sucrose	1.96299
HyPro2	Sucrose	2.15502
HyPro2	Sucrose	2.30438
HyPro2	Sucrose	1.66867
HyPro2	Sucrose	2.10685
HyPro2	Sucrose	2.10909
HyPro2	Sucrose	2.55369
HyPro2	Sucrose	1.97489
HyPro2	Sucrose	1.77933
HyPro2	Sucrose	2.03184
HyPro2	Sucrose	1.84431
HyPro2	Sucrose	2.1149
HyPro2	Sucrose	2.37966
HyPro2	Sucrose	1.92435
HyPro2	Sucrose	1.93669
HyPro2	Sucrose	1.71814
HyPro2	Sucrose	1.7162
HyPro2	Sucrose	1.72666
HyPro2	Sucrose	1.98681
HyPro2	Sucrose	1.81109
HyPro2	Sucrose	1.99461
HyPro2	Sucrose	1.80263
HyPro2	Sucrose	1.28346
HyPro2	Sucrose	1.64446
HyPro2	Sucrose	2.01335
HyPro2	Sucrose	1.89392
HyPro2	Sucrose	1.37304
HyPro2	Sucrose	1.82554
HyPro2	Sucrose	1.52161
HyPro2	Sucrose	1.36316
HyPro2	Sucrose	1.55226
HyPro2	Sucrose	1.37076
HyPro2	Sucrose	1.8523
HyPro2	Sucrose	1.39834
HyPro2	Sucrose	1.44717
HyPro2	Sucrose	1.6915
HyPro2	Sucrose	1.61792
HyPro2	Sucrose	2.00722
HyPro2	Sucrose	1.80391
HyPro2	Sucrose	1.70124
HyPro2	Sucrose	1.7646
HyPro2	Sucrose	1.81577
HyPro2	Sucrose	1.79435
HyPro2	Sucrose	1.27791
HyPro2	Sucrose	1.8691
HyPro2	Sucrose	1.8214
HyPro2	Sucrose	1.69229
HyPro2	Sucrose	1.72537
HyPro2	Sucrose	1.8154
HyPro2	Sucrose	1.88066
HyPro2	Sucrose	0.827899
HyPro2	Sucrose	1.96297
HyPro2	Sucrose	2.20682
HyPro2	Sucrose	2.07286
HyPro2	Sucrose	1.77717
HyPro2	Sucrose	1.96395
HyPro2	Sucrose	1.84987
HyPro2	Sucrose	2.06016
HyPro2	Sucrose	1.98262
HyPro2	Sucrose	1.80619
HyPro2	Sucrose	1.81119
HyPro2	Sucrose	1.90446
HyPro2	Sucrose	1.64129
HyPro2	Sucrose	1.37125
HyPro2	Sucrose	1.51128
HyPro2	Sucrose	2.0347
HyPro2	Sucrose	1.74186
HyPro2	Sucrose	2.10055
HyPro2	Sucrose	1.87108
HyPro2	Sucrose	1.80003
HyPro2	Sucrose	1.79375
HyPro2	Sucrose	2.14417
HyPro2	Sucrose	2.01677
HyPro2	Sucrose	2.04283
HyPro2	Sucrose	2.51887
HyPro2	Sucrose	1.93388
HyPro2	Sucrose	1.98088
HyPro2	Sucrose	1.88139
HyPro2	Sucrose	2.13139
HyPro2	Sucrose	1.75413
HyPro2	Sucrose	1.79544
HyPro2	Sucrose	1.49809
HyPro2	Sucrose	1.85153
HyPro2	Sucrose	2.05476
HyPro2	Sucrose	2.28605
HyPro2	Sucrose	1.41426
HyPro2	Sucrose	2.06348
HyPro2	Sucrose	1.65479
HyPro2	Sucrose	1.98263
HyPro2	Sucrose	1.79669
HyPro2	Sucrose	1.93046
HyPro2	Sucrose	1.77534
HyPro2	Sucrose	1.81971
HyPro2	Sucrose	1.02899
HyPro2	Sucrose	2.10697
HyPro2	Sucrose	1.83855
HyPro2	Sucrose	1.66453
HyPro2	Trehalose	1.86227
HyPro2	Trehalose	1.46696
HyPro2	Trehalose	1.87363
HyPro2	Trehalose	2.10685
HyPro2	Trehalose	2.48276
HyPro2	Trehalose	1.77744
HyPro2	Trehalose	1.47142
HyPro2	Trehalose	2.0174
HyPro2	Trehalose	1.86795
HyPro2	Trehalose	2.24777
HyPro2	Trehalose	1.90053
HyPro2	Trehalose	1.72472
HyPro2	Trehalose	1.72066
HyPro2	Trehalose	1.24255
HyPro2	Trehalose	1.75133
HyPro2	Trehalose	1.60022
HyPro2	Trehalose	2.17446
HyPro2	Trehalose	2.0156
HyPro2	Trehalose	1.84532
HyPro2	Trehalose	1.69471
HyPro2	Trehalose	1.78007
HyPro2	Trehalose	1.8581
HyPro2	Trehalose	1.72445
HyPro2	Trehalose	1.71943
HyPro2	Trehalose	1.71587
HyPro2	Trehalose	1.99308
HyPro2	Trehalose	2.02041
HyPro2	Trehalose	1.61765
HyPro2	Trehalose	2.35857
HyPro2	Trehalose	1.97214
HyPro2	Trehalose	2.10483
HyPro2	Trehalose	1.86755
HyPro2	Trehalose	1.96011
HyPro2	Trehalose	2.07788
HyPro2	Trehalose	2.12731
HyPro2	Trehalose	1.96225
HyPro2	Trehalose	2.34432
HyPro2	Trehalose	2.01745
HyPro2	Trehalose	1.81165
HyPro2	Trehalose	1.9346
HyPro2	Trehalose	1.37637
HyPro2	Trehalose	2.13753
HyPro2	Trehalose	1.72264
HyPro2	Trehalose	1.9298
HyPro2	Trehalose	1.86315
HyPro2	Trehalose	1.35872
HyPro2	Trehalose	1.61979
HyPro2	Trehalose	1.70071
HyPro2	Trehalose	1.67769
HyPro2	Trehalose	1.47248
HyPro2	Trehalose	1.66192
HyPro2	Trehalose	1.8964
HyPro2	Trehalose	1.85548
HyPro2	Trehalose	1.93613
HyPro2	Trehalose	1.71844
HyPro2	Trehalose	2.44473
HyPro2	Trehalose	1.84759
HyPro2	Trehalose	2.03965
HyPro2	Trehalose	1.79311
HyPro2	Trehalose	1.46165
HyPro2	Trehalose	1.7757
HyPro2	Trehalose	2.03215
HyPro2	Trehalose	1.82832
HyPro2	Trehalose	1.77322
HyPro2	Trehalose	1.86971
HyPro2	Trehalose	2.03879
HyPro2	Trehalose	1.9494
HyPro2	Trehalose	1.79346
HyPro2	Trehalose	1.93054
HyPro2	Trehalose	1.56504
HyPro2	Trehalose	1.58422
HyPro2	Trehalose	2.08008
HyPro2	Trehalose	1.47897
HyPro2	Trehalose	2.00686
HyPro2	Trehalose	1.63124
HyPro2	Trehalose	1.57057
HyPro2	Trehalose	1.85485
HyPro2	Trehalose	2.14206
HyPro2	Trehalose	1.5137
HyPro2	Trehalose	1.88835
HyPro2	Trehalose	1.59783
HyPro2	Trehalose	1.8301
HyPro2	Trehalose	1.87863
HyPro2	Trehalose	2.15584
HyPro2	Trehalose	1.93672
HyPro2	Trehalose	1.64817
HyPro2	Trehalose	1.77322
HyPro2	Trehalose	2.26706
HyPro2	Trehalose	2.17459
HyPro2	Trehalose	1.71283
HyPro2	Trehalose	2.07616
HyPro2	Trehalose	1.90076
HyPro2	Trehalose	1.41003
HyPro2	Trehalose	1.57221
HyPro2	Trehalose	1.9837
HyPro2	Trehalose	1.93187
HyPro2	Trehalose	2.13113
HyPro2	Trehalose	2.4053
HyPro2	Trehalose	2.0879
HyPro2	Trehalose	1.77309
HyPro2	Trehalose	1.79928
HyPro2	Trehalose	1.84858
HyPro2	Trehalose	1.50007
HyPro2	Trehalose	1.61209
HyPro2	Trehalose	1.62156
HyPro2	Trehalose	1.38689
HyPro2	Trehalose	1.79388
HyPro2	Trehalose	1.91551
HyPro2	Trehalose	1.72577
HyPro2	Trehalose	2.00586
HyPro2	Trehalose	1.70065
HyPro2	Trehalose	1.84515
HyPro2	Trehalose	1.60319
HyPro2	Trehalose	2.02678
HyPro2	Trehalose	1.92716
HyPro2	Trehalose	1.82852
HyPro2	Trehalose	2.49585
HyPro2	Trehalose	1.60053
HyPro2	Trehalose	2.37223
HyPro2	Trehalose	1.58834
HyPro2	Trehalose	1.70135
HyPro2	Trehalose	1.74476
HyPro2	Trehalose	2.01946
HyPro2	Trehalose	1.52177
HyPro2	Trehalose	1.55671
HyPro2	Trehalose	1.77283
HyPro2	Trehalose	1.59649
HyPro2	Trehalose	1.66685
HyPro2	Trehalose	1.68107
HyPro2	Trehalose	1.47763
HyPro2	Trehalose	1.75214
HyPro2	Trehalose	1.79584
HyPro2	Trehalose	1.89383
HyPro2	Trehalose	1.69235
HyPro2	Trehalose	1.6646
HyPro2	Trehalose	1.83062
HyPro2	Trehalose	1.78293
HyPro2	Trehalose	2.43926
HyPro2	Trehalose	1.60704
HyPro2	Trehalose	1.68983
HyPro2	Trehalose	2.04073
HyPro2	Trehalose	1.80472
HyPro2	Trehalose	1.9101
HyPro2	Trehalose	1.89349
HyPro2	Trehalose	1.81073
HyPro2	Trehalose	1.51374
HyPro2	Trehalose	1.29648
HyPro2	Trehalose	1.22476
HyPro2	Trehalose	1.74103
HyPro2	Trehalose	1.40266
HyPro2	Trehalose	1.79475
HyPro2	Trehalose	2.02332
HyPro2	Trehalose	1.75248
HyPro2	Trehalose	1.60844
HyPro2	Trehalose	1.97478
HyPro2	Trehalose	1.47179
HyPro2	Trehalose	1.74975
HyPro2	Trehalose	1.9247
HyPro2	Trehalose	1.62333
HyPro2	Trehalose	1.4599
HyPro2	Trehalose	1.75014
HyPro2	Trehalose	1.62958
HyPro2	Trehalose	1.99542
HyPro2	Trehalose	2.02131
HyPro2	Trehalose	1.79889
HyPro2	Trehalose	1.88365
HyPro2	Trehalose	1.68023
HyPro2	Trehalose	2.02367
HyPro2	Trehalose	1.7513
HyPro2	Trehalose	1.66357
HyPro2	Trehalose	1.89588
HyPro2	Trehalose	1.61175
HyPro2	Trehalose	1.93155
HyPro2	Trehalose	2.12937
HyPro2	Trehalose	1.88661
HyPro2	Trehalose	1.75062
HyPro2	Trehalose	2.07477
HyPro2	Trehalose	2.03015
HyPro2	Trehalose	2.03575
HyPro2	Trehalose	1.94631
HyPro2	Trehalose	2.15027
HyPro2	Trehalose	1.98107
HyPro2	Trehalose	1.51602
HyPro2	Trehalose	2.33164
HyPro2	Trehalose	2.03969
HyPro2	Trehalose	2.13906
HyPro2	Trehalose	1.96493
HyPro2	Trehalose	1.38415
HyPro2	Trehalose	1.38078
HyPro2	Trehalose	1.95628
HyPro2	Trehalose	1.94145
HyPro2	Trehalose	1.93371
HyPro2	Trehalose	1.57222
HyPro2	Trehalose	1.9478
HyPro2	Trehalose	2.02158
HyPro2	Trehalose	2.27218
HyPro2	Trehalose	2.04998
HyPro2	Trehalose	1.52677
HyPro2	Trehalose	1.37952
HyPro2	Trehalose	1.63281
HyPro2	Trehalose	1.65238
HyPro2	Trehalose	1.84585
HyPro2	Trehalose	2.02152
HyPro2	Trehalose	1.71052
HyPro2	Trehalose	1.66099
HyPro2	Trehalose	1.97653
HyPro2	Trehalose	1.81433
HyPro2	Trehalose	1.94295
HyPro2	Trehalose	2.06345
HyPro2	Trehalose	1.98461
HyPro2	Trehalose	2.27841
HyPro2	Trehalose	2.12054
HyPro2	Trehalose	2.21439
HyPro2	Trehalose	2.00307
HyPro2	Trehalose	2.3251
HyPro2	Trehalose	2.11678
HyPro2	Trehalose	1.72303
HyPro2	Trehalose	2.16505
HyPro2	Trehalose	1.61966
HyPro2	Trehalose	1.85989
HyPro2	Trehalose	1.55064
HyPro2	Trehalose	1.91283
HyPro2	Trehalose	1.85854
HyPro2	Trehalose	1.78922
HyPro2	Trehalose	1.57129
HyPro2	Trehalose	2.14175
HyPro2	Trehalose	1.60732
HyPro2	Trehalose	1.43342
HyPro2	Trehalose	1.76461
HyPro2	Trehalose	2.39455
HyPro2	Trehalose	2.18756
HyPro2	Trehalose	1.84474

## Sheet: Fig.2D
Fig. 2D
Normalized labeling intensities of individual puncta:
Enzyme	Reaction buffer	Labeling intensity
HyPro	LVB	1.40763
HyPro	LVB	0.773047
HyPro	LVB	1.65444
HyPro	LVB	1.61668
HyPro	LVB	1.34776
HyPro	LVB	1.35181
HyPro	LVB	0.573813
HyPro	LVB	1.27566
HyPro	LVB	0.612115
HyPro	LVB	0.801112
HyPro	LVB	0.66961
HyPro	LVB	0.190328
HyPro	LVB	1.96863
HyPro	LVB	0.167428
HyPro	LVB	0.996864
HyPro	LVB	0.868279
HyPro	LVB	0.313334
HyPro	LVB	0.478161
HyPro	LVB	1.01733
HyPro	LVB	0.574433
HyPro	LVB	0.388482
HyPro	LVB	0.603111
HyPro	LVB	0.481733
HyPro	LVB	0.341024
HyPro	LVB	0.885481
HyPro	LVB	0.375234
HyPro	LVB	0.444548
HyPro	LVB	0.395952
HyPro	LVB	0.543538
HyPro	LVB	0.258904
HyPro	LVB	0.306341
HyPro	LVB	1.28953
HyPro	LVB	0.634373
HyPro	LVB	0.767352
HyPro	LVB	0.367732
HyPro	LVB	0.340463
HyPro	LVB	1.38787
HyPro	LVB	0.538461
HyPro	LVB	0.52647
HyPro	LVB	0.439005
HyPro	LVB	0.290099
HyPro	LVB	0.205463
HyPro	LVB	0.487444
HyPro	LVB	0.415395
HyPro	LVB	0.690311
HyPro	LVB	0.85277
HyPro	LVB	0.555822
HyPro	LVB	0.965895
HyPro	LVB	0.469716
HyPro	LVB	0.26105
HyPro	LVB	0.472714
HyPro	LVB	1.57292
HyPro	LVB	0.499774
HyPro	LVB	0.979475
HyPro	LVB	0.77126
HyPro	LVB	0.657979
HyPro	LVB	0.857346
HyPro	LVB	0.281036
HyPro	LVB	0.346492
HyPro	LVB	0.253843
HyPro	LVB	0.622587
HyPro	LVB	0.437822
HyPro	LVB	1.11348
HyPro	LVB	0.537543
HyPro	LVB	0.63254
HyPro	LVB	0.44715
HyPro	LVB	1.19982
HyPro	LVB	0.815775
HyPro	LVB	1.04691
HyPro	LVB	0.447031
HyPro	LVB	0.0372288
HyPro	LVB	0.999501
HyPro	LVB	0.284724
HyPro	LVB	0.881227
HyPro	LVB	0.631734
HyPro	LVB	1
HyPro	LVB	0.102445
HyPro	LVB	0.39859
HyPro	LVB	0.569913
HyPro	LVB	0.829662
HyPro	LVB	0.61315
HyPro	LVB	0.887693
HyPro	LVB	0.850464
HyPro	LVB	0.695503
HyPro	LVB	0.824482
HyPro	LVB	0.678091
HyPro	LVB	1.24192
HyPro	LVB	0.171218
HyPro	LVB	0.828293
HyPro	LVB	0.480225
HyPro	LVB	0.888488
HyPro	LVB	0.551752
HyPro	LVB	0.587782
HyPro	LVB	0.605081
HyPro	LVB	0.137249
HyPro	LVB	0.247285
HyPro	LVB	0.394032
HyPro	LVB	0.492144
HyPro	LVB	1.11355
HyPro	LVB	0.157215
HyPro	LVB	0.85717
HyPro	LVB	1.2438
HyPro	LVB	1.24926
HyPro	LVB	0.516089
HyPro	LVB	0.319473
HyPro	LVB	0.435224
HyPro	LVB	1.41668
HyPro	LVB	0.59964
HyPro	LVB	0.767274
HyPro	LVB	0.776731
HyPro	LVB	0.665624
HyPro	LVB	0.383838
HyPro	LVB	0.557255
HyPro	LVB	0.432755
HyPro	LVB	0.406124
HyPro	LVB	2.88818
HyPro	LVB	2.17398
HyPro	LVB	4.03979
HyPro	LVB	2.61428
HyPro	LVB	2.30666
HyPro	LVB	2.06864
HyPro	LVB	1.44154
HyPro	LVB	1.12381
HyPro	LVB	4.65963
HyPro	LVB	5.40726
HyPro	LVB	3.28225
HyPro	LVB	2.45571
HyPro	LVB	3.22669
HyPro	LVB	2.5917
HyPro	LVB	1.81086
HyPro	LVB	2.28436
HyPro	LVB	3.02023
HyPro	LVB	2.65535
HyPro	LVB	1.4069
HyPro	LVB	1.36566
HyPro	LVB	2.81483
HyPro	LVB	2.59896
HyPro	LVB	1.68856
HyPro	LVB	1.60731
HyPro	LVB	1.32973
HyPro	LVB	3.74902
HyPro	LVB	2.29504
HyPro	LVB	3.42342
HyPro	LVB	2.08306
HyPro	LVB	1.27029
HyPro	LVB	2.6196
HyPro	LVB	0.676942
HyPro	LVB	1.08673
HyPro	LVB	1.57639
HyPro	LVB	1.6056
HyPro	LVB	2.22343
HyPro	LVB	0.552219
HyPro	LVB	2.18438
HyPro	LVB	2.86501
HyPro	LVB	2.32198
HyPro	LVB	1.55206
HyPro	LVB	1.36282
HyPro	LVB	2.10168
HyPro	LVB	1.67679
HyPro	LVB	0.763212
HyPro	LVB	2.2225
HyPro	LVB	2.76822
HyPro	LVB	2.35612
HyPro	LVB	1.67232
HyPro	LVB	1.1667
HyPro	LVB	4.05744
HyPro	LVB	3.04621
HyPro	LVB	2.81466
HyPro	LVB	1.97889
HyPro	LVB	2.42564
HyPro	LVB	1.93252
HyPro	LVB	1.88169
HyPro	LVB	2.53509
HyPro	LVB	2.28947
HyPro	LVB	2.91983
HyPro	LVB	1.56223
HyPro	LVB	1.20206
HyPro	LVB	2.07044
HyPro	LVB	2.08094
HyPro	LVB	1.27029
HyPro	LVB	1.09316
HyPro	LVB	1.50844
HyPro	LVB	2.62063
HyPro	LVB	1.50168
HyPro	LVB	2.81499
HyPro	LVB	2.19288
HyPro	LVB	4.38826
HyPro	LVB	1.49654
HyPro	LVB	2.43359
HyPro	LVB	2.14598
HyPro	LVB	0.682285
HyPro	LVB	0.891017
HyPro	LVB	3.52747
HyPro	LVB	0.921864
HyPro	LVB	1.90686
HyPro	LVB	2.39466
HyPro	LVB	0.886936
HyPro	LVB	2.83917
HyPro	LVB	2.42727
HyPro	LVB	2.30363
HyPro	LVB	1.5034
HyPro	LVB	2.09313
HyPro	LVB	0.821598
HyPro	LVB	2.10748
HyPro	LVB	2.54094
HyPro	LVB	1.42684
HyPro	LVB	1.46507
HyPro	LVB	1.32348
HyPro	LVB	2.12171
HyPro	LVB	0.889595
HyPro	LVB	0.875896
HyPro	LVB	0.766175
HyPro	LVB	1.07725
HyPro	LVB	1.07182
HyPro	LVB	0.737288
HyPro	LVB	0.886462
HyPro	LVB	0.5944
HyPro	LVB	1.14256
HyPro	LVB	0.667345
HyPro	LVB	1.4015
HyPro	LVB	0.871283
HyPro	LVB	1.20904
HyPro	LVB	1.21963
HyPro	LVB	0.577659
HyPro	LVB	1.59101
HyPro	LVB	1.46656
HyPro	LVB	0.350781
HyPro	Sucrose	0.426383
HyPro	Sucrose	0.157287
HyPro	Sucrose	0.540156
HyPro	Sucrose	0.616489
HyPro	Sucrose	0.658121
HyPro	Sucrose	0.245381
HyPro	Sucrose	0.23351
HyPro	Sucrose	0.424286
HyPro	Sucrose	0.515664
HyPro	Sucrose	0.348749
HyPro	Sucrose	0.330484
HyPro	Sucrose	0.311649
HyPro	Sucrose	0.175377
HyPro	Sucrose	0.396964
HyPro	Sucrose	0.0958766
HyPro	Sucrose	0.260332
HyPro	Sucrose	0.34923
HyPro	Sucrose	0.238894
HyPro	Sucrose	0.204065
HyPro	Sucrose	0.260921
HyPro	Sucrose	0.425451
HyPro	Sucrose	0.444197
HyPro	Sucrose	0.0973201
HyPro	Sucrose	0.0953815
HyPro	Sucrose	0.10933
HyPro	Sucrose	0.296116
HyPro	Sucrose	0.2285
HyPro	Sucrose	0.204054
HyPro	Sucrose	0.092695
HyPro	Sucrose	0.224464
HyPro	Sucrose	0.611163
HyPro	Sucrose	0.207682
HyPro	Sucrose	0.254655
HyPro	Sucrose	0.221783
HyPro	Sucrose	0.230779
HyPro	Sucrose	0.148206
HyPro	Sucrose	0.36696
HyPro	Sucrose	0.457964
HyPro	Sucrose	0.232857
HyPro	Sucrose	0.128717
HyPro	Sucrose	0.0978452
HyPro	Sucrose	0.178723
HyPro	Sucrose	0.29078
HyPro	Sucrose	0.20619
HyPro	Sucrose	0.121363
HyPro	Sucrose	0.322817
HyPro	Sucrose	0.409801
HyPro	Sucrose	0.228423
HyPro	Sucrose	0.214232
HyPro	Sucrose	0.348221
HyPro	Sucrose	0.3513
HyPro	Sucrose	0.14259
HyPro	Sucrose	0.149494
HyPro	Sucrose	0.244266
HyPro	Sucrose	0.465432
HyPro	Sucrose	0.260429
HyPro	Sucrose	0.226395
HyPro	Sucrose	0.146877
HyPro	Sucrose	0.296843
HyPro	Sucrose	0.130085
HyPro	Sucrose	0.0640893
HyPro	Sucrose	0.142028
HyPro	Sucrose	0.0847393
HyPro	Sucrose	0.349527
HyPro	Sucrose	0.271696
HyPro	Sucrose	0.234857
HyPro	Sucrose	0.19384
HyPro	Sucrose	0.0556413
HyPro	Sucrose	0.079699
HyPro	Sucrose	0.114772
HyPro	Sucrose	0.240514
HyPro	Sucrose	0.0896465
HyPro	Sucrose	0.15574
HyPro	Sucrose	0.112861
HyPro	Sucrose	0.174288
HyPro	Sucrose	0.0783133
HyPro	Sucrose	0.0846359
HyPro	Sucrose	0.623471
HyPro	Sucrose	0.4242
HyPro	Sucrose	0.1281
HyPro	Sucrose	0.816231
HyPro	Sucrose	0.162697
HyPro	Sucrose	0.281448
HyPro	Sucrose	0.42132
HyPro	Sucrose	0.0939061
HyPro	Sucrose	0.0804525
HyPro	Sucrose	0.139626
HyPro	Sucrose	0.657352
HyPro	Sucrose	0.0927824
HyPro	Sucrose	0.243659
HyPro	Sucrose	0.290325
HyPro	Sucrose	0.346436
HyPro	Sucrose	0.0796794
HyPro	Sucrose	0.205788
HyPro	Sucrose	0.116604
HyPro	Sucrose	0.0413047
HyPro	Sucrose	0.683734
HyPro	Sucrose	0.208741
HyPro	Sucrose	0.445558
HyPro	Sucrose	0.429506
HyPro	Sucrose	0.266894
HyPro	Sucrose	0.417027
HyPro	Sucrose	0.212716
HyPro	Sucrose	0.422768
HyPro	Sucrose	0.344024
HyPro	Sucrose	0.276416
HyPro	Sucrose	0.335587
HyPro	Sucrose	0.147852
HyPro	Sucrose	0.203448
HyPro	Sucrose	0.326848
HyPro	Sucrose	0.238217
HyPro	Sucrose	0.423191
HyPro	Sucrose	0.803624
HyPro	Sucrose	0.484243
HyPro	Sucrose	0.271426
HyPro	Sucrose	0.348675
HyPro	Sucrose	0.780154
HyPro	Sucrose	1.3696
HyPro	Sucrose	0.779733
HyPro	Sucrose	0.520616
HyPro	Sucrose	1.10419
HyPro	Sucrose	0.528009
HyPro	Sucrose	0.743165
HyPro	Sucrose	0.414514
HyPro	Sucrose	0.815006
HyPro	Sucrose	0.416764
HyPro	Sucrose	0.666218
HyPro	Sucrose	0.851754
HyPro	Sucrose	0.562146
HyPro	Sucrose	0.640039
HyPro	Sucrose	1.13651
HyPro	Sucrose	0.522445
HyPro	Sucrose	0.625258
HyPro	Sucrose	0.607128
HyPro	Sucrose	0.383125
HyPro	Sucrose	0.587335
HyPro	Sucrose	0.47219
HyPro	Sucrose	0.583762
HyPro	Sucrose	1.71729
HyPro	Sucrose	0.39815
HyPro	Sucrose	0.679215
HyPro	Sucrose	0.542808
HyPro	Sucrose	0.692699
HyPro	Sucrose	1.4688
HyPro	Sucrose	0.388976
HyPro	Sucrose	0.163052
HyPro	Sucrose	0.231933
HyPro	Sucrose	0.18824
HyPro	Sucrose	1.179
HyPro	Sucrose	1.0274
HyPro	Sucrose	0.388289
HyPro	Sucrose	0.733424
HyPro	Sucrose	0.416894
HyPro	Sucrose	0.435875
HyPro	Sucrose	0.288032
HyPro	Sucrose	0.359474
HyPro	Sucrose	0.550749
HyPro	Sucrose	0.827056
HyPro	Sucrose	1.06416
HyPro	Sucrose	0.411119
HyPro	Sucrose	0.768573
HyPro	Sucrose	0.589241
HyPro	Sucrose	0.844193
HyPro	Sucrose	0.356935
HyPro	Sucrose	0.554043
HyPro	Sucrose	0.677059
HyPro	Sucrose	0.521289
HyPro	Sucrose	0.156956
HyPro	Sucrose	0.529158
HyPro	Sucrose	0.458869
HyPro	Sucrose	0.673427
HyPro	Sucrose	0.260334
HyPro	Sucrose	0.139026
HyPro	Sucrose	0.317187
HyPro	Sucrose	0.841393
HyPro	Sucrose	0.404663
HyPro	Sucrose	0.168652
HyPro	Sucrose	0.772695
HyPro	Sucrose	0.735193
HyPro	Sucrose	0.22192
HyPro	Sucrose	0.983837
HyPro	Sucrose	0.63
HyPro	Sucrose	0.51747
HyPro	Sucrose	0.406311
HyPro	Sucrose	0.252294
HyPro	Sucrose	0.358624
HyPro	Sucrose	0.343712
HyPro	Sucrose	0.454989
HyPro	Sucrose	0.323047
HyPro	Sucrose	0.489654
HyPro	Sucrose	0.102062
HyPro	Sucrose	0.420727
HyPro	Sucrose	0.759537
HyPro	Sucrose	0.616026
HyPro	Sucrose	0.642321
HyPro	Sucrose	1.6862
HyPro	Sucrose	0.455038
HyPro	Sucrose	1.87899
HyPro	Sucrose	1.3652
HyPro	Sucrose	0.525927
HyPro	Sucrose	1.44013
HyPro	Sucrose	0.522005
HyPro	Sucrose	0.468848
HyPro	Sucrose	0.602811
HyPro	Sucrose	0.424186
HyPro	Sucrose	1.70326
HyPro	Sucrose	1.84869
HyPro	Sucrose	1.46587
HyPro	Sucrose	0.767025
HyPro	Sucrose	0.869645
HyPro	Sucrose	0.451265
HyPro	Sucrose	0.838245
HyPro	Sucrose	1.78553
HyPro	Sucrose	0.253504
HyPro	Sucrose	2.07707
HyPro	Trehalose	0.308298
HyPro	Trehalose	0.187681
HyPro	Trehalose	0.446781
HyPro	Trehalose	0.493915
HyPro	Trehalose	0.308971
HyPro	Trehalose	0.366139
HyPro	Trehalose	0.409987
HyPro	Trehalose	0.542999
HyPro	Trehalose	0.450752
HyPro	Trehalose	0.596028
HyPro	Trehalose	0.575015
HyPro	Trehalose	0.462965
HyPro	Trehalose	0.178716
HyPro	Trehalose	0.100001
HyPro	Trehalose	0.426128
HyPro	Trehalose	0.171062
HyPro	Trehalose	0.349325
HyPro	Trehalose	0.275862
HyPro	Trehalose	0.473269
HyPro	Trehalose	0.481974
HyPro	Trehalose	0.111319
HyPro	Trehalose	0.112329
HyPro	Trehalose	0.422351
HyPro	Trehalose	0.260101
HyPro	Trehalose	0.24015
HyPro	Trehalose	0.588006
HyPro	Trehalose	0.332104
HyPro	Trehalose	0.112165
HyPro	Trehalose	0.139346
HyPro	Trehalose	0.521755
HyPro	Trehalose	0.0766276
HyPro	Trehalose	0.164994
HyPro	Trehalose	0.527052
HyPro	Trehalose	0.266411
HyPro	Trehalose	0.439857
HyPro	Trehalose	0.26349
HyPro	Trehalose	0.382456
HyPro	Trehalose	0.184342
HyPro	Trehalose	0.169728
HyPro	Trehalose	0.128503
HyPro	Trehalose	0.372246
HyPro	Trehalose	0.257813
HyPro	Trehalose	0.332863
HyPro	Trehalose	0.654214
HyPro	Trehalose	0.589704
HyPro	Trehalose	1.11262
HyPro	Trehalose	0.561452
HyPro	Trehalose	1.44437
HyPro	Trehalose	1.20003
HyPro	Trehalose	0.880241
HyPro	Trehalose	2.30364
HyPro	Trehalose	0.642685
HyPro	Trehalose	0.718568
HyPro	Trehalose	0.781099
HyPro	Trehalose	0.243191
HyPro	Trehalose	0.737187
HyPro	Trehalose	1.18801
HyPro	Trehalose	0.511095
HyPro	Trehalose	0.484406
HyPro	Trehalose	0.422937
HyPro	Trehalose	0.415061
HyPro	Trehalose	1.18102
HyPro	Trehalose	1.05502
HyPro	Trehalose	1.8024
HyPro	Trehalose	0.551833
HyPro	Trehalose	1.86392
HyPro	Trehalose	0.433067
HyPro	Trehalose	0.713382
HyPro	Trehalose	0.403596
HyPro	Trehalose	0.332372
HyPro	Trehalose	0.341399
HyPro	Trehalose	0.449646
HyPro	Trehalose	0.475361
HyPro	Trehalose	0.60599
HyPro	Trehalose	0.294846
HyPro	Trehalose	0.334976
HyPro	Trehalose	0.257317
HyPro	Trehalose	0.96617
HyPro	Trehalose	0.45745
HyPro	Trehalose	0.333109
HyPro	Trehalose	0.280756
HyPro	Trehalose	0.402167
HyPro	Trehalose	0.622601
HyPro	Trehalose	0.306173
HyPro	Trehalose	0.504698
HyPro	Trehalose	0.443091
HyPro	Trehalose	0.705551
HyPro	Trehalose	0.34651
HyPro	Trehalose	0.142248
HyPro	Trehalose	0.828315
HyPro	Trehalose	0.5854
HyPro	Trehalose	0.532112
HyPro	Trehalose	0.292888
HyPro	Trehalose	0.387835
HyPro	Trehalose	0.255859
HyPro	Trehalose	0.631576
HyPro	Trehalose	0.532822
HyPro	Trehalose	0.646653
HyPro	Trehalose	0.441109
HyPro	Trehalose	0.473929
HyPro	Trehalose	0.369266
HyPro	Trehalose	1.05154
HyPro	Trehalose	1.22037
HyPro	Trehalose	1.11973
HyPro	Trehalose	1.10316
HyPro	Trehalose	0.285323
HyPro	Trehalose	0.0903974
HyPro	Trehalose	0.692169
HyPro	Trehalose	0.334928
HyPro	Trehalose	0.608596
HyPro	Trehalose	0.30152
HyPro	Trehalose	0.33069
HyPro	Trehalose	0.443664
HyPro	Trehalose	0.396012
HyPro	Trehalose	0.540796
HyPro	Trehalose	0.509113
HyPro	Trehalose	0.476074
HyPro	Trehalose	0.477645
HyPro	Trehalose	0.275541
HyPro	Trehalose	0.3147
HyPro	Trehalose	0.555076
HyPro	Trehalose	0.42042
HyPro	Trehalose	0.421027
HyPro	Trehalose	0.516813
HyPro	Trehalose	0.540177
HyPro	Trehalose	0.464976
HyPro	Trehalose	0.406299
HyPro	Trehalose	1.33506
HyPro	Trehalose	1.0527
HyPro	Trehalose	1.56159
HyPro	Trehalose	0.545996
HyPro	Trehalose	0.972305
HyPro	Trehalose	0.40061
HyPro	Trehalose	1.20761
HyPro	Trehalose	1.13202
HyPro	Trehalose	1.58933
HyPro	Trehalose	1.19688
HyPro	Trehalose	0.585607
HyPro	Trehalose	0.964787
HyPro	Trehalose	0.774465
HyPro	Trehalose	0.522033
HyPro	Trehalose	1.06616
HyPro	Trehalose	0.820988
HyPro	Trehalose	0.892237
HyPro	Trehalose	0.672848
HyPro	Trehalose	0.255879
HyPro	Trehalose	0.338948
HyPro	Trehalose	0.561652
HyPro	Trehalose	0.348775
HyPro	Trehalose	0.349479
HyPro	Trehalose	0.352901
HyPro	Trehalose	0.402444
HyPro	Trehalose	0.483194
HyPro	Trehalose	0.519153
HyPro	Trehalose	0.528414
HyPro	Trehalose	0.376209
HyPro	Trehalose	0.775294
HyPro	Trehalose	0.655087
HyPro	Trehalose	0.941417
HyPro	Trehalose	0.844066
HyPro	Trehalose	0.57453
HyPro	Trehalose	0.682516
HyPro	Trehalose	0.816412
HyPro	Trehalose	0.743689
HyPro	Trehalose	0.920201
HyPro	Trehalose	1.08226
HyPro	Trehalose	0.597357
HyPro	Trehalose	0.146435
HyPro	Trehalose	0.998184
HyPro	Trehalose	0.828966
HyPro	Trehalose	0.601767
HyPro	Trehalose	0.450584
HyPro	Trehalose	0.793995
HyPro	Trehalose	0.485548
HyPro	Trehalose	0.722506
HyPro	Trehalose	0.186798
HyPro	Trehalose	1.58703
HyPro	Trehalose	-0.0616099
HyPro	Trehalose	1.24544
HyPro	Trehalose	1.03424
HyPro	Trehalose	1.45962
HyPro	Trehalose	0.820763
HyPro	Trehalose	0.495664
HyPro	Trehalose	0.802474
HyPro	Trehalose	0.724444
HyPro	Trehalose	0.397672
HyPro	Trehalose	0.852824
HyPro	Trehalose	0.356627
HyPro	Trehalose	0.635851
HyPro	Trehalose	0.351813
HyPro	Trehalose	0.346338
HyPro	Trehalose	0.411481
HyPro	Trehalose	0.542606
HyPro	Trehalose	0.316391
HyPro	Trehalose	0.544502
HyPro	Trehalose	0.523573
HyPro	Trehalose	0.498336
HyPro	Trehalose	0.336008
HyPro	Trehalose	0.54685
HyPro	Trehalose	0.729339
HyPro	Trehalose	0.257375
HyPro	Trehalose	0.40558
HyPro	Trehalose	0.170989
HyPro	Trehalose	0.395703
HyPro	Trehalose	0.41693
HyPro	Trehalose	0.494893
HyPro	Trehalose	0.546844
HyPro	Trehalose	0.613074
HyPro	Trehalose	0.430447
HyPro	Trehalose	0.383205
HyPro	Trehalose	0.47737
HyPro	Trehalose	0.551636
HyPro	Trehalose	0.47504
HyPro	Trehalose	0.498498
HyPro	Trehalose	0.277289
HyPro	Trehalose	0.412964
HyPro	Trehalose	0.478751
HyPro	Trehalose	0.291921
HyPro	Trehalose	0.318474
HyPro	Trehalose	0.585776
HyPro	Trehalose	0.310953
HyPro	Trehalose	0.478782
HyPro	Trehalose	0.555225
HyPro	Trehalose	0.625215
HyPro	Trehalose	0.598909
HyPro	Trehalose	0.434954
HyPro	Trehalose	0.352324
HyPro	Trehalose	0.617166
HyPro	Trehalose	0.861857
HyPro	Trehalose	0.619972
HyPro	Trehalose	0.806082
HyPro	Trehalose	0.258724
HyPro	Trehalose	0.515479
HyPro	Trehalose	0.696992
HyPro	Trehalose	0.296431
HyPro	Trehalose	0.217873
HyPro2	LVB	1.25641
HyPro2	LVB	0.76112
HyPro2	LVB	1.22264
HyPro2	LVB	0.737506
HyPro2	LVB	0.405055
HyPro2	LVB	0.195986
HyPro2	LVB	0.455513
HyPro2	LVB	0.203385
HyPro2	LVB	0.729505
HyPro2	LVB	0.727762
HyPro2	LVB	0.454575
HyPro2	LVB	0.57065
HyPro2	LVB	1.07174
HyPro2	LVB	0.626143
HyPro2	LVB	0.155597
HyPro2	LVB	0.133198
HyPro2	LVB	0.987656
HyPro2	LVB	1.34533
HyPro2	LVB	0.927992
HyPro2	LVB	1.41969
HyPro2	LVB	0.735185
HyPro2	LVB	1.09993
HyPro2	LVB	1.64892
HyPro2	LVB	2.40545
HyPro2	LVB	0.989338
HyPro2	LVB	1.40676
HyPro2	LVB	0.973734
HyPro2	LVB	1.21699
HyPro2	LVB	0.643181
HyPro2	LVB	0.666064
HyPro2	LVB	2.34152
HyPro2	LVB	1.63105
HyPro2	LVB	1.02576
HyPro2	LVB	1.61817
HyPro2	LVB	0.651093
HyPro2	LVB	1.02185
HyPro2	LVB	1.03989
HyPro2	LVB	1.10538
HyPro2	LVB	0.506304
HyPro2	LVB	1.19914
HyPro2	LVB	0.999423
HyPro2	LVB	0.489692
HyPro2	LVB	0.49721
HyPro2	LVB	0.428809
HyPro2	LVB	1.0163
HyPro2	LVB	0.411562
HyPro2	LVB	0.390907
HyPro2	LVB	0.581977
HyPro2	LVB	0.909486
HyPro2	LVB	0.642289
HyPro2	LVB	0.701016
HyPro2	LVB	0.312607
HyPro2	LVB	0.314433
HyPro2	LVB	0.751952
HyPro2	LVB	0.701044
HyPro2	LVB	0.654528
HyPro2	LVB	0.687808
HyPro2	LVB	0.807793
HyPro2	LVB	0.263665
HyPro2	LVB	2.48607
HyPro2	LVB	2.93527
HyPro2	LVB	3.12987
HyPro2	LVB	0.708613
HyPro2	LVB	3.09064
HyPro2	LVB	2.35988
HyPro2	LVB	1.26142
HyPro2	LVB	3.2627
HyPro2	LVB	3.5554
HyPro2	LVB	3.56629
HyPro2	LVB	2.71618
HyPro2	LVB	1.54175
HyPro2	LVB	2.5564
HyPro2	LVB	2.50186
HyPro2	LVB	3.20388
HyPro2	LVB	3.00606
HyPro2	LVB	5.99373
HyPro2	LVB	2.68282
HyPro2	LVB	2.76429
HyPro2	LVB	1.37678
HyPro2	LVB	4.41833
HyPro2	LVB	0.928966
HyPro2	LVB	1.54399
HyPro2	LVB	2.69566
HyPro2	LVB	2.24718
HyPro2	LVB	1.21037
HyPro2	LVB	2.11186
HyPro2	LVB	1.92296
HyPro2	LVB	2.71992
HyPro2	LVB	0.917641
HyPro2	LVB	1.63507
HyPro2	LVB	1.00847
HyPro2	LVB	2.21307
HyPro2	LVB	2.86237
HyPro2	LVB	1.13004
HyPro2	LVB	1.74957
HyPro2	LVB	1.21099
HyPro2	LVB	2.57067
HyPro2	LVB	1.82495
HyPro2	LVB	2.56119
HyPro2	LVB	1.83634
HyPro2	LVB	0.723624
HyPro2	LVB	2.70761
HyPro2	LVB	2.00573
HyPro2	LVB	2.43735
HyPro2	LVB	2.61331
HyPro2	LVB	4.04702
HyPro2	LVB	0.817227
HyPro2	LVB	1.70556
HyPro2	LVB	2.32879
HyPro2	LVB	3.01939
HyPro2	LVB	1.66308
HyPro2	LVB	3.52134
HyPro2	LVB	5.97077
HyPro2	LVB	5.02349
HyPro2	LVB	3.69262
HyPro2	LVB	3.93926
HyPro2	LVB	2.65483
HyPro2	LVB	4.56651
HyPro2	LVB	1.74851
HyPro2	LVB	1.97991
HyPro2	LVB	3.03086
HyPro2	LVB	2.67248
HyPro2	LVB	3.77508
HyPro2	LVB	3.72692
HyPro2	LVB	4.20991
HyPro2	LVB	2.48446
HyPro2	LVB	3.27994
HyPro2	LVB	4.71391
HyPro2	LVB	2.4251
HyPro2	LVB	2.2819
HyPro2	LVB	3.54861
HyPro2	LVB	1.55507
HyPro2	LVB	2.79602
HyPro2	LVB	2.83896
HyPro2	LVB	3.73807
HyPro2	LVB	2.21067
HyPro2	LVB	2.54985
HyPro2	LVB	2.73439
HyPro2	LVB	4.2369
HyPro2	LVB	1.42981
HyPro2	LVB	4.06797
HyPro2	LVB	1.92714
HyPro2	LVB	1.33232
HyPro2	LVB	2.7332
HyPro2	LVB	1.58902
HyPro2	LVB	1.10447
HyPro2	LVB	3.19011
HyPro2	LVB	4.01916
HyPro2	LVB	4.27042
HyPro2	LVB	2.33968
HyPro2	LVB	5.96984
HyPro2	LVB	7.01411
HyPro2	LVB	4.47575
HyPro2	LVB	1.97189
HyPro2	LVB	6.58161
HyPro2	LVB	1.70671
HyPro2	LVB	1.9464
HyPro2	LVB	3.57784
HyPro2	LVB	1.22949
HyPro2	LVB	2.35048
HyPro2	LVB	1.44772
HyPro2	LVB	2.62487
HyPro2	LVB	3.6241
HyPro2	LVB	3.20352
HyPro2	LVB	2.14562
HyPro2	LVB	2.24021
HyPro2	LVB	2.94943
HyPro2	LVB	2.15437
HyPro2	LVB	2.14173
HyPro2	LVB	2.25244
HyPro2	LVB	2.97947
HyPro2	Sucrose	0.512904
HyPro2	Sucrose	0.433465
HyPro2	Sucrose	0.507034
HyPro2	Sucrose	0.717139
HyPro2	Sucrose	0.527276
HyPro2	Sucrose	0.917576
HyPro2	Sucrose	0.441947
HyPro2	Sucrose	0.316696
HyPro2	Sucrose	0.512243
HyPro2	Sucrose	0.575738
HyPro2	Sucrose	0.75814
HyPro2	Sucrose	0.605627
HyPro2	Sucrose	0.258171
HyPro2	Sucrose	0.247057
HyPro2	Sucrose	0.339275
HyPro2	Sucrose	0.805245
HyPro2	Sucrose	0.788078
HyPro2	Sucrose	0.92744
HyPro2	Sucrose	0.732251
HyPro2	Sucrose	0.469935
HyPro2	Sucrose	0.384247
HyPro2	Sucrose	0.537593
HyPro2	Sucrose	0.503885
HyPro2	Sucrose	0.745271
HyPro2	Sucrose	1.87885
HyPro2	Sucrose	0.633057
HyPro2	Sucrose	0.593916
HyPro2	Sucrose	0.24705
HyPro2	Sucrose	0.646073
HyPro2	Sucrose	0.441678
HyPro2	Sucrose	0.360413
HyPro2	Sucrose	0.681994
HyPro2	Sucrose	0.236687
HyPro2	Sucrose	0.166753
HyPro2	Sucrose	0.54499
HyPro2	Sucrose	0.28466
HyPro2	Sucrose	0.212036
HyPro2	Sucrose	0.215615
HyPro2	Sucrose	0.493815
HyPro2	Sucrose	0.299219
HyPro2	Sucrose	0.284763
HyPro2	Sucrose	0.372777
HyPro2	Sucrose	0.572844
HyPro2	Sucrose	0.504124
HyPro2	Sucrose	0.337107
HyPro2	Sucrose	0.578951
HyPro2	Sucrose	0.280371
HyPro2	Sucrose	0.38641
HyPro2	Sucrose	1.7427
HyPro2	Sucrose	0.673053
HyPro2	Sucrose	0.801234
HyPro2	Sucrose	1.18104
HyPro2	Sucrose	1.30285
HyPro2	Sucrose	1.2148
HyPro2	Sucrose	1.84737
HyPro2	Sucrose	1.16886
HyPro2	Sucrose	0.651075
HyPro2	Sucrose	0.487943
HyPro2	Sucrose	0.275549
HyPro2	Sucrose	0.587053
HyPro2	Sucrose	0.951802
HyPro2	Sucrose	0.710776
HyPro2	Sucrose	0.696164
HyPro2	Sucrose	0.682544
HyPro2	Sucrose	0.852103
HyPro2	Sucrose	0.34421
HyPro2	Sucrose	0.410361
HyPro2	Sucrose	0.898395
HyPro2	Sucrose	0.800259
HyPro2	Sucrose	0.621551
HyPro2	Sucrose	1.10789
HyPro2	Sucrose	0.764235
HyPro2	Sucrose	0.276881
HyPro2	Sucrose	0.483081
HyPro2	Sucrose	0.719296
HyPro2	Sucrose	0.529424
HyPro2	Sucrose	0.421874
HyPro2	Sucrose	0.62675
HyPro2	Sucrose	0.374033
HyPro2	Sucrose	0.223419
HyPro2	Sucrose	0.459131
HyPro2	Sucrose	0.275685
HyPro2	Sucrose	0.211277
HyPro2	Sucrose	0.157121
HyPro2	Sucrose	0.367032
HyPro2	Sucrose	0.279238
HyPro2	Sucrose	0.231351
HyPro2	Sucrose	0.190328
HyPro2	Sucrose	0.32024
HyPro2	Sucrose	0.32464
HyPro2	Sucrose	0.198223
HyPro2	Sucrose	0.320144
HyPro2	Sucrose	0.279568
HyPro2	Sucrose	0.995251
HyPro2	Sucrose	0.614876
HyPro2	Sucrose	0.530711
HyPro2	Sucrose	0.338801
HyPro2	Sucrose	0.404298
HyPro2	Sucrose	0.283957
HyPro2	Sucrose	0.335129
HyPro2	Sucrose	0.316335
HyPro2	Sucrose	0.239308
HyPro2	Sucrose	0.239098
HyPro2	Sucrose	0.505228
HyPro2	Sucrose	0.33612
HyPro2	Sucrose	0.458772
HyPro2	Sucrose	0.336123
HyPro2	Sucrose	0.399886
HyPro2	Sucrose	0.847171
HyPro2	Sucrose	0.316207
HyPro2	Sucrose	0.257722
HyPro2	Sucrose	0.498322
HyPro2	Sucrose	0.325079
HyPro2	Sucrose	0.236124
HyPro2	Sucrose	1.03942
HyPro2	Sucrose	0.168044
HyPro2	Sucrose	0.183224
HyPro2	Sucrose	0.205355
HyPro2	Sucrose	0.361813
HyPro2	Sucrose	0.628226
HyPro2	Sucrose	0.562173
HyPro2	Sucrose	0.537391
HyPro2	Sucrose	0.517777
HyPro2	Sucrose	1.07904
HyPro2	Sucrose	0.955848
HyPro2	Sucrose	2.34803
HyPro2	Sucrose	1.29785
HyPro2	Sucrose	1.34481
HyPro2	Sucrose	1.55787
HyPro2	Sucrose	1.23063
HyPro2	Sucrose	1.14015
HyPro2	Sucrose	0.990778
HyPro2	Sucrose	0.90598
HyPro2	Sucrose	1.16183
HyPro2	Sucrose	0.898657
HyPro2	Sucrose	1.04353
HyPro2	Sucrose	1.50138
HyPro2	Sucrose	1.71696
HyPro2	Sucrose	0.284718
HyPro2	Sucrose	0.326272
HyPro2	Sucrose	0.505294
HyPro2	Sucrose	1.08738
HyPro2	Sucrose	0.826549
HyPro2	Sucrose	1.76081
HyPro2	Sucrose	1.57433
HyPro2	Sucrose	1.0776
HyPro2	Sucrose	1.11689
HyPro2	Sucrose	1.14442
HyPro2	Sucrose	1.14912
HyPro2	Sucrose	1.11199
HyPro2	Sucrose	1.27344
HyPro2	Sucrose	1.08905
HyPro2	Sucrose	1.09254
HyPro2	Sucrose	1.10019
HyPro2	Sucrose	0.481188
HyPro2	Sucrose	0.385467
HyPro2	Sucrose	1.46062
HyPro2	Sucrose	1.39825
HyPro2	Sucrose	0.980815
HyPro2	Sucrose	1.00965
HyPro2	Sucrose	0.691941
HyPro2	Sucrose	0.84191
HyPro2	Sucrose	1.19752
HyPro2	Sucrose	1.35921
HyPro2	Sucrose	0.775445
HyPro2	Sucrose	1.29152
HyPro2	Sucrose	1.43478
HyPro2	Sucrose	1.22005
HyPro2	Sucrose	0.604661
HyPro2	Sucrose	1.13876
HyPro2	Sucrose	0.684921
HyPro2	Sucrose	1.07214
HyPro2	Sucrose	0.796473
HyPro2	Sucrose	0.978194
HyPro2	Sucrose	0.947666
HyPro2	Sucrose	0.298144
HyPro2	Sucrose	1.79168
HyPro2	Sucrose	0.428359
HyPro2	Sucrose	0.76823
HyPro2	Sucrose	0.459146
HyPro2	Sucrose	0.429868
HyPro2	Sucrose	0.390174
HyPro2	Sucrose	0.442409
HyPro2	Sucrose	0.318724
HyPro2	Sucrose	0.559858
HyPro2	Sucrose	0.417079
HyPro2	Sucrose	0.477447
HyPro2	Sucrose	0.608054
HyPro2	Sucrose	0.580869
HyPro2	Sucrose	0.591532
HyPro2	Sucrose	0.412175
HyPro2	Sucrose	0.522849
HyPro2	Sucrose	0.27609
HyPro2	Sucrose	0.218547
HyPro2	Sucrose	0.349002
HyPro2	Sucrose	0.643172
HyPro2	Sucrose	0.216423
HyPro2	Sucrose	0.883977
HyPro2	Sucrose	0.360753
HyPro2	Sucrose	0.117472
HyPro2	Sucrose	0.307804
HyPro2	Sucrose	0.724909
HyPro2	Sucrose	0.476078
HyPro2	Sucrose	0.901293
HyPro2	Sucrose	0.769787
HyPro2	Sucrose	0.192278
HyPro2	Sucrose	0.235304
HyPro2	Sucrose	0.518727
HyPro2	Sucrose	0.313641
HyPro2	Sucrose	0.543096
HyPro2	Sucrose	0.260334
HyPro2	Sucrose	0.18012
HyPro2	Sucrose	0.143048
HyPro2	Sucrose	0.0495976
HyPro2	Sucrose	0.57745
HyPro2	Sucrose	0.377958
HyPro2	Sucrose	0.800719
HyPro2	Sucrose	0.100201
HyPro2	Sucrose	0.424915
HyPro2	Sucrose	0.388873
HyPro2	Sucrose	0.260256
HyPro2	Sucrose	0.376711
HyPro2	Sucrose	0.343802
HyPro2	Sucrose	0.130314
HyPro2	Sucrose	0.205292
HyPro2	Sucrose	0.246073
HyPro2	Sucrose	0.498791
HyPro2	Sucrose	0.332636
HyPro2	Sucrose	0.255284
HyPro2	Sucrose	0.123796
HyPro2	Sucrose	0.143933
HyPro2	Sucrose	0.0500756
HyPro2	Sucrose	0.253145
HyPro2	Sucrose	0.159234
HyPro2	Sucrose	0.428632
HyPro2	Sucrose	0.361059
HyPro2	Sucrose	0.420341
HyPro2	Sucrose	0.770973
HyPro2	Sucrose	0.484345
HyPro2	Sucrose	1.44198
HyPro2	Sucrose	0.4428
HyPro2	Sucrose	0.481163
HyPro2	Sucrose	0.209101
HyPro2	Sucrose	0.988707
HyPro2	Sucrose	1.02539
HyPro2	Sucrose	0.502153
HyPro2	Sucrose	0.433815
HyPro2	Sucrose	0.197188
HyPro2	Sucrose	0.602373
HyPro2	Sucrose	0.303918
HyPro2	Sucrose	1.5763
HyPro2	Trehalose	0.55935
HyPro2	Trehalose	0.593308
HyPro2	Trehalose	0.511562
HyPro2	Trehalose	0.176469
HyPro2	Trehalose	0.537291
HyPro2	Trehalose	0.413905
HyPro2	Trehalose	0.339163
HyPro2	Trehalose	0.572658
HyPro2	Trehalose	0.483666
HyPro2	Trehalose	0.490332
HyPro2	Trehalose	0.132058
HyPro2	Trehalose	0.361775
HyPro2	Trehalose	0.394904
HyPro2	Trehalose	0.614512
HyPro2	Trehalose	0.629497
HyPro2	Trehalose	0.681385
HyPro2	Trehalose	0.265505
HyPro2	Trehalose	0.412689
HyPro2	Trehalose	0.20912
HyPro2	Trehalose	0.48591
HyPro2	Trehalose	0.241217
HyPro2	Trehalose	0.399781
HyPro2	Trehalose	0.292073
HyPro2	Trehalose	0.316186
HyPro2	Trehalose	0.2578
HyPro2	Trehalose	0.234319
HyPro2	Trehalose	0.240027
HyPro2	Trehalose	0.308908
HyPro2	Trehalose	0.166848
HyPro2	Trehalose	0.192641
HyPro2	Trehalose	0.476803
HyPro2	Trehalose	0.286447
HyPro2	Trehalose	0.261901
HyPro2	Trehalose	0.266924
HyPro2	Trehalose	0.322928
HyPro2	Trehalose	0.398663
HyPro2	Trehalose	0.152673
HyPro2	Trehalose	0.244075
HyPro2	Trehalose	0.544598
HyPro2	Trehalose	0.362724
HyPro2	Trehalose	0.324876
HyPro2	Trehalose	0.17715
HyPro2	Trehalose	0.185492
HyPro2	Trehalose	0.411573
HyPro2	Trehalose	0.397931
HyPro2	Trehalose	0.361835
HyPro2	Trehalose	0.269185
HyPro2	Trehalose	0.22579
HyPro2	Trehalose	0.264053
HyPro2	Trehalose	0.298874
HyPro2	Trehalose	0.501421
HyPro2	Trehalose	0.604657
HyPro2	Trehalose	0.975593
HyPro2	Trehalose	0.430183
HyPro2	Trehalose	0.379057
HyPro2	Trehalose	0.390088
HyPro2	Trehalose	0.636427
HyPro2	Trehalose	0.491785
HyPro2	Trehalose	0.300314
HyPro2	Trehalose	0.683732
HyPro2	Trehalose	0.251708
HyPro2	Trehalose	0.218817
HyPro2	Trehalose	0.232301
HyPro2	Trehalose	0.648548
HyPro2	Trehalose	0.478735
HyPro2	Trehalose	0.333523
HyPro2	Trehalose	1.18478
HyPro2	Trehalose	1.25837
HyPro2	Trehalose	0.449566
HyPro2	Trehalose	0.190424
HyPro2	Trehalose	0.331069
HyPro2	Trehalose	0.584521
HyPro2	Trehalose	0.542054
HyPro2	Trehalose	0.539573
HyPro2	Trehalose	0.626985
HyPro2	Trehalose	0.157147
HyPro2	Trehalose	0.254212
HyPro2	Trehalose	1.05634
HyPro2	Trehalose	0.752819
HyPro2	Trehalose	0.301797
HyPro2	Trehalose	0.558778
HyPro2	Trehalose	0.445395
HyPro2	Trehalose	0.620536
HyPro2	Trehalose	0.487001
HyPro2	Trehalose	0.94154
HyPro2	Trehalose	0.638762
HyPro2	Trehalose	1.21888
HyPro2	Trehalose	0.407917
HyPro2	Trehalose	0.302884
HyPro2	Trehalose	1.23076
HyPro2	Trehalose	1.08109
HyPro2	Trehalose	0.523084
HyPro2	Trehalose	0.424044
HyPro2	Trehalose	0.391572
HyPro2	Trehalose	0.707951
HyPro2	Trehalose	0.845631
HyPro2	Trehalose	0.540353
HyPro2	Trehalose	0.99878
HyPro2	Trehalose	1.18614
HyPro2	Trehalose	0.616775
HyPro2	Trehalose	0.74351
HyPro2	Trehalose	0.631619
HyPro2	Trehalose	0.730586
HyPro2	Trehalose	0.453279
HyPro2	Trehalose	0.234325
HyPro2	Trehalose	0.363109
HyPro2	Trehalose	0.255663
HyPro2	Trehalose	0.649547
HyPro2	Trehalose	0.781925
HyPro2	Trehalose	0.180246
HyPro2	Trehalose	0.672505
HyPro2	Trehalose	0.630329
HyPro2	Trehalose	0.578605
HyPro2	Trehalose	0.65903
HyPro2	Trehalose	0.574589
HyPro2	Trehalose	0.292376
HyPro2	Trehalose	0.192999
HyPro2	Trehalose	0.452571
HyPro2	Trehalose	1.15815
HyPro2	Trehalose	0.616739
HyPro2	Trehalose	0.639321
HyPro2	Trehalose	0.549706
HyPro2	Trehalose	0.639909
HyPro2	Trehalose	0.210261
HyPro2	Trehalose	0.712474
HyPro2	Trehalose	0.405933
HyPro2	Trehalose	0.440002
HyPro2	Trehalose	0.320321
HyPro2	Trehalose	0.475306
HyPro2	Trehalose	0.51034
HyPro2	Trehalose	0.64626
HyPro2	Trehalose	0.642456
HyPro2	Trehalose	1.02272
HyPro2	Trehalose	1.10017
HyPro2	Trehalose	0.652595
HyPro2	Trehalose	0.453011
HyPro2	Trehalose	0.470684
HyPro2	Trehalose	0.0590237
HyPro2	Trehalose	0.889896
HyPro2	Trehalose	0.395506
HyPro2	Trehalose	0.340564
HyPro2	Trehalose	0.806489
HyPro2	Trehalose	1.05413
HyPro2	Trehalose	1.19874
HyPro2	Trehalose	1.3419
HyPro2	Trehalose	1.06033
HyPro2	Trehalose	0.856329
HyPro2	Trehalose	0.680636
HyPro2	Trehalose	0.915918
HyPro2	Trehalose	1.73012
HyPro2	Trehalose	0.799342
HyPro2	Trehalose	1.54987
HyPro2	Trehalose	0.18011
HyPro2	Trehalose	0.704844
HyPro2	Trehalose	0.223446
HyPro2	Trehalose	1.00694
HyPro2	Trehalose	0.455092
HyPro2	Trehalose	1.53619
HyPro2	Trehalose	0.885292
HyPro2	Trehalose	0.610971
HyPro2	Trehalose	0.927221
HyPro2	Trehalose	1.33505
HyPro2	Trehalose	1.42922
HyPro2	Trehalose	0.586063
HyPro2	Trehalose	0.835955
HyPro2	Trehalose	1.21873
HyPro2	Trehalose	0.712891
HyPro2	Trehalose	2.68566
HyPro2	Trehalose	2.3241
HyPro2	Trehalose	1.60348
HyPro2	Trehalose	1.07866
HyPro2	Trehalose	0.655666
HyPro2	Trehalose	0.471735
HyPro2	Trehalose	1.49378
HyPro2	Trehalose	1.13256
HyPro2	Trehalose	2.70071
HyPro2	Trehalose	1.9071
HyPro2	Trehalose	0.881819
HyPro2	Trehalose	0.978901
HyPro2	Trehalose	0.895526
HyPro2	Trehalose	0.650751
HyPro2	Trehalose	0.541344
HyPro2	Trehalose	1.18892
HyPro2	Trehalose	1.29361
HyPro2	Trehalose	1.05457
HyPro2	Trehalose	0.672218
HyPro2	Trehalose	0.402253
HyPro2	Trehalose	1.61614
HyPro2	Trehalose	1.29408
HyPro2	Trehalose	1.16671
HyPro2	Trehalose	1.17175
HyPro2	Trehalose	1.04077
HyPro2	Trehalose	1.9427
HyPro2	Trehalose	0.575312
HyPro2	Trehalose	0.780909
HyPro2	Trehalose	1.62612
HyPro2	Trehalose	1.69442
HyPro2	Trehalose	2.33862
HyPro2	Trehalose	1.87905
HyPro2	Trehalose	2.29314
HyPro2	Trehalose	1.32156
HyPro2	Trehalose	2.52887
HyPro2	Trehalose	0.278648
HyPro2	Trehalose	0.161567
HyPro2	Trehalose	0.292427
HyPro2	Trehalose	0.368308
HyPro2	Trehalose	1.81876
HyPro2	Trehalose	1.13512
HyPro2	Trehalose	3.63745
HyPro2	Trehalose	1.52742
HyPro2	Trehalose	0.830034
HyPro2	Trehalose	1.12691
HyPro2	Trehalose	0.20716
HyPro2	Trehalose	1.2038
HyPro2	Trehalose	1.32437
HyPro2	Trehalose	0.544422
HyPro2	Trehalose	1.96662
HyPro2	Trehalose	0.659393
HyPro2	Trehalose	0.374833
HyPro2	Trehalose	1.29506
HyPro2	Trehalose	0.178786
HyPro2	Trehalose	1.42884
HyPro2	Trehalose	1.07754
HyPro2	Trehalose	0.190068
HyPro2	Trehalose	1.04078
HyPro2	Trehalose	0.539398
HyPro2	Trehalose	0.591987
HyPro2	Trehalose	1.24695
HyPro2	Trehalose	0.659077
HyPro2	Trehalose	1.00962
HyPro2	Trehalose	0.948949
HyPro2	Trehalose	0.930846
HyPro2	Trehalose	0.217447
HyPro2	Trehalose	0.851187
HyPro2	Trehalose	1.04454
HyPro2	Trehalose	0.95404
HyPro2	Trehalose	0.27675
HyPro2	Trehalose	0.679868
HyPro2	Trehalose	1.36374
HyPro2	Trehalose	0.975626
HyPro2	Trehalose	0.834851
HyPro2	Trehalose	0.725468
HyPro2	Trehalose	0.624367
HyPro2	Trehalose	0.460401
HyPro2	Trehalose	0.271419
HyPro2	Trehalose	0.309237
HyPro2	Trehalose	0.88867
HyPro2	Trehalose	0.887607
HyPro2	Trehalose	0.570639

## Sheet: Fig.3A
Fig. 3A
Peroxidase chemiluminescence assay, unmodified:
Ctrl
HyPro enzyme
HyPro2 enzyme
Peroxidase chemiluminescence assay, with hemin μM concentration indicated:
Ctrl
HyPro enzyme
HyPro2 enzyme

[truncated: 47 more sheets: Fig.3B, Fig.3D, Fig.4D, Fig.5C, Fig.6C, Fig.6D, Fig.7A, profiles, Fig.7B, Fig.7C, profiles, Fig.7D, Fig.7E, profiles, Fig.7F, Fig.7G, profiles, Fig.7H, Fig.7I, Fig.7J, Suppl.Fig.1A, Suppl.Fig.1B-C, Suppl.Fig.2C, Suppl.Fig.3B …]
